# Supplementary material for: Outcomes of hypothalamic oxytocin neuron-driven cardioprotection after acute myocardial infarction
Source: Basic Res Cardiol. Author manuscript; Available in PMC 2023 Oct 24. (PMC10558415; doi:10.1007/s00395-023-01013-1)
Supplement: Supp Mat #2 [file NIHMS1936596-supplement-Supp_Mat__2.xlsx]

## Sheet: Figure 4
Figure 4a:
TCA Cycle
ID	Sham Avg (log2)	Sham + OXT Avg (log2)	MI Avg (log2)	MI + OXT Avg (log2)	Sample Condition F-Test	Sample Condition FDR F-Test	Gene Symbol	Description	Group	Sham + OXT vs Sham Fold Change	Sham + OXT vs Sham P-val	MI vs Sham Fold Change	MI vs Sham P-val	MI + OXT vs Sham Fold Change	MI + OXT vs Sham P-val
TC0500000467.rn.2	8.57	8.35	8.55	8.69	0.7674	0.8891	Aco1	aconitase 1, soluble	Coding	-1.16	0.9878	-1.01	0.918	1.08	0.4285
TC0700001509.rn.2	16.77	16.64	14.3	16.1	0.0002	0.0023	Aco2	aconitase 2, mitochondrial	Coding	-1.1	0.4837	-5.56	0.0001	-1.59	0.5516
TC0700000029.rn.2	17.5	17.14	14.39	16.28	2.72e-05	0.0007	Cs	citrate synthase	Coding	-1.28	0.7301	-8.6	1.24e-05	-2.32	0.1215
TC0600002274.rn.2	17.66	17.88	15.3	17.13	0.0016	0.0143	Dld	dihydrolipoamide dehydrogenase	Coding	1.17	0.1688	-5.14	0.003	-1.45	0.9719
TC0600001187.rn.2	14.46	14.73	11.8	13.37	2.6e-05	0.0006	Dlst	dihydrolipoamide S-succinyltransferase (E2 component of 2-oxo-glutarate complex)	Coding	1.21	0.201	-6.3	3.39e-05	-2.12	0.183
TC1300001997.rn.2	16.95	16.69	14.12	15.8	0.0003	0.0043	Fh	fumarate hydratase	Coding	-1.2	0.7049	-7.07	0.0002	-2.22	0.1803
TC0200001807.rn.2	6.01	6.8	6.34	6.47	0.4598	0.7018	Hmgcs2	3-hydroxy-3-methylglutaryl-CoA synthase 2 (mitochondrial)	Coding	1.73	0.267	1.26	0.1333	1.37	0.3703
TC0900002127.rn.2	11.15	11.51	11.48	11.2	0.2142	0.4705	Idh1	isocitrate dehydrogenase 1 (NADP+), soluble	Coding	1.28	0.1644	1.26	0.097	1.03	0.8736
TC1400002342.rn.2	19.73	19.88	17.85	19.49	0.0011	0.0106	Mdh1	malate dehydrogenase 1, NAD (soluble)	Coding	1.11	0.2123	-3.68	0.0018	-1.18	0.7756
TC1600000114.rn.2	4.62	5.05	4.36	4.55	0.2947	0.5626	Ogdhl	oxoglutarate dehydrogenase-like	Coding	1.35	0.2207	-1.2	0.4943	-1.06	0.9724
TC0100000328.rn.2	15.34	15.25	12.81	14.4	9.4e-06	0.0003	Sdha	succinate dehydrogenase complex, subunit A, flavoprotein (Fp)	Coding	-1.07	0.714	-5.77	4.42e-06	-1.92	0.0764
TC1500000824.rn.2	17.38	17.54	13.93	16.38	7.51e-05	0.0014	Sucla2	succinate-CoA ligase, ADP-forming, beta subunit	Coding	1.12	0.4108	-10.94	5.72e-05	-2	0.4249
TC0400003402.rn.2	12.49	12.81	10.46	11.94	3.16e-05	0.0007	Suclg2	succinate-CoA ligase, GDP-forming, beta subunit	Coding	1.25	0.2091	-4.07	3.93e-05	-1.46	0.2795
OXPHOS
ID	Sham Avg (log2)	Sham + OXT Avg (log2)	MI Avg (log2)	MI + OXT Avg (log2)	Sample Condition F-Test	Sample Condition FDR F-Test	Gene Symbol	Description	Group	Sham + OXT vs Sham Fold Change	Sham + OXT vs Sham P-val	MI vs Sham Fold Change	MI vs Sham P-val	MI + OXT vs Sham Fold Change	MI + OXT vs Sham P-val
TC0200004336.rn.2	15.06	15.03	13.5	14.31	0.0069	0.0442	Atp1a1	ATPase, Na+/K+ transporting, alpha 1 polypeptide	Coding	-1.02	0.7146	-2.94	0.002	-1.68	0.0468
TC1300002280.rn.2	12.28	12.34	8.75	10.02	2.88e-06	0.0001	Atp1a2	ATPase, Na+/K+ transporting, alpha 2 polypeptide	Coding	1.04	0.4243	-11.51	2.62e-06	-4.79	0.0079
TC1300002279.rn.2	4.32	4.01	3.44	3.65	0.0422	0.1665	Atp1a4; Atp1a2	ATPase, Na+/K+ transporting, alpha 4 polypeptide; ATPase, Na+/K+ transporting, alpha 2 polypeptideATPase, Na+/K+ transporting, alpha 4 polypeptide; ENCODES a protein that exhibits sodium:potassium-exchanging ATPase activity AND INVOLVED IN regulation of cellular pH AND sodium ion transmembrane transport AND sperm motility AND PARTICIPATES IN aldosterone signaling pathway AND bile acid transport p…	Coding	-1.24	0.5275	-1.84	0.0136	-1.59	0.0456
TC1300001802.rn.2	12.36	12.97	11.78	13.03	0.0065	0.042	Atp1b1	ATPase, Na+/K+ transporting, beta 1 polypeptide	Coding	1.53	0.1084	-1.5	0.0548	1.6	0.0822
TC1200000643.rn.2	19.92	19.88	19.87	19.92	0.9988	0.9995	Atp2a2	ATPase, Ca++ transporting, cardiac muscle, slow twitch 2	Multiple_Complex	-1.03	0.9724	-1.04	0.9924	-1	0.9135
TC1000001016.rn.2	6.15	6.14	6.07	6.11	0.8478	0.9294	Atp2a3	ATPase, Ca++ transporting, ubiquitous	Coding	-1.01	0.6111	-1.06	0.4101	-1.03	0.5215
TC0700000594.rn.2	11.05	10.79	12.41	11.72	0.0003	0.0038	Atp2b1	ATPase, Ca++ transporting, plasma membrane 1	Coding	-1.2	0.257	2.57	0.0005	1.58	0.0568
TC1800000866.rn.2	18.9	18.88	16.78	18.87	0.0004	0.0048	Atp5a1	ATP synthase, H+ transporting, mitochondrial F1 complex, alpha subunit 1, cardiac muscle	Coding	-1.01	0.3177	-4.35	0.0005	-1.02	0.8549
TC0700000018.rn.2	19.95	19.94	18.69	19.93	0.0051	0.035	Atp5b	ATP synthase, H+ transporting, mitochondrial F1 complex, beta polypeptide	Coding	-1	0.4844	-2.39	0.0045	-1.01	0.7472
TC1000003650.rn.2	15.19	15.17	11.83	13.59	9.62e-06	0.0003	Atp5g1	ATP synthase, H+ transporting, mitochondrial Fo complex, subunit C1 (subunit 9)	Coding	-1.01	0.5391	-10.25	5.75e-06	-3.02	0.0774
TC1000004112.rn.2	17.86	17.98	15.23	17.28	9.87e-05	0.0017	Atp5h	ATP synthase, H+ transporting, mitochondrial Fo complex, subunit d	Coding	1.09	0.475	-6.2	6.54e-05	-1.5	0.2386
TC0X00002633.rn.2	12.65	12.56	13.12	12.85	0.4343	0.6831	Atp6ap1	ATPase, H+ transporting, lysosomal accessory protein 1	Coding	-1.06	0.9429	1.38	0.1465	1.15	0.7341
TC1200001903.rn.2	7.84	7.85	7.74	7.39	0.4566	0.7	Atp6v0a2	ATPase, H+ transporting, lysosomal V0 subunit A2	Coding	1	0.8134	-1.08	0.6835	-1.37	0.2391
TC1600001443.rn.2	12.28	11.72	11.86	11.52	0.0308	0.134	Atp6v1b2	ATPase, H transporting, lysosomal V1 subunit B2	Coding	-1.48	0.0283	-1.34	0.1111	-1.69	0.0044
TC0400000517.rn.2	7.67	7.72	7.6	7.57	0.8015	0.9078	Atp6v1f	ATPase, H+ transporting, lysosomal V1, subunit F	Coding	1.04	0.7867	-1.05	0.5303	-1.07	0.7157
TC1400000483.rn.2	5.64	6.1	5.96	5.91	0.5467	0.762	Atp8a1	ATPase, aminophospholipid transporter (APLT), class I, type 8A, member 1	Coding	1.37	0.2731	1.25	0.7913	1.21	0.2188
TC1800001567.rn.2	6.78	7.06	8.03	8.04	0.0018	0.0156	Atp8b1	ATPase, aminophospholipid transporter, class I, type 8B, member 1	Coding	1.22	0.7474	2.38	0.0007	2.41	0.0218
TC0200004090.rn.2	9.93	9.88	10.42	10.4	0.0442	0.1714	Atp8b2	Atpase, class I, type 8B, member 2	Coding	-1.04	0.8776	1.4	0.0232	1.39	0.1277
TC0300004855.rn.2	5.52	6.17	4.84	5.54	0.0031	0.0235	Atp9a	ATPase, class II, type 9A [Source:RGD Symbol;Acc:621421]; ATPase, class II, type 9A; ENCODES a protein that exhibits ATP binding (inferred) AND cation-transporting ATPase activity (inferred) AND magnesium ion binding (inferred) AND INVOLVED IN cation transport (inferred) AND metabolic process (inferred) AND phospholipid translocation (inferred) AND FOUND IN early endosome (ortholog) AND perinucle…	Coding	1.56	0.1744	-1.6	0.0056	1.01	0.6164
TC1400001711.rn.2	5.59	5.24	6.44	5.72	0.0354	0.1474	Atp10d	ATPase, class V, type 10D	Coding	-1.28	0.751	1.8	0.0144	1.09	0.6849
TC1600002025.rn.2	8.22	8.07	8.21	8.13	0.8841	0.9478	Atp11a	ATPase, class VI, type 11A	Multiple_Complex	-1.11	0.5746	-1	0.8238	-1.06	0.8504
TC0500001802.rn.2	5.55	6.05	6.31	5.94	0.1441	0.3725	Atp13a2	ATPase type 13A2	Coding	1.41	0.1425	1.7	0.0263	1.32	0.2429
TC1900000747.rn.2	12.98	13.15	11.03	12.43	1.1e-05	0.0004	Cox4i1	cytochrome c oxidase subunit IV isoform 1	Coding	1.12	0.4167	-3.89	7.94e-06	-1.47	0.1502
TC0300002048.rn.2	3.66	3.53	3.76	3.49	0.5902	0.7901	Cox4i2	cytochrome c oxidase subunit IV isoform 2 (lung)	Coding	-1.09	0.4348	1.07	0.7967	-1.12	0.3389
TC0800000791.rn.2	16.22	16.24	13.38	15.36	0.0003	0.0035	Cox5a	cytochrome c oxidase, subunit Va	Coding	1.02	0.3814	-7.18	0.0002	-1.82	0.4198
TC0900000485.rn.2	17.71	17.48	14.58	16.54	1.31e-06	7.87e-05	Cox5b	cytochrome c oxidase subunit Vb	Coding	-1.17	0.6009	-8.75	7.17e-07	-2.25	0.0325
TC1200000777.rn.2	12.9	12.48	12.5	12.55	0.1489	0.3805	Cox6a1	cytochrome c oxidase, subunit VIa, polypeptide 1	Coding	-1.34	0.2741	-1.32	0.026	-1.28	0.1877
TC0100006733.rn.2	19.81	19.62	18.06	19.52	0.0005	0.0058	Cox6a2	cytochrome c oxidase subunit VIa polypeptide 2	Multiple_Complex	-1.14	0.7283	-3.38	0.0003	-1.22	0.9616
TC0100007192.rn.2	12.74	12.11	11.66	12.34	0.0072	0.0456	Cox8a	cytochrome c oxidase subunit VIIIa	Coding	-1.55	0.0656	-2.12	0.0011	-1.32	0.3589
TC0100006912.rn.2	11.48	11.43	8.2	10.16	4.11e-07	3.84e-05	Cox8b	cytochrome c oxidase, subunit VIIIb	Coding	-1.03	0.8134	-9.7	1.88e-07	-2.5	0.0071
TC1000003000.rn.2	8.06	7.14	5.81	7.05	0.0006	0.0063	Cox10	COX10 heme A:farnesyltransferase cytochrome c oxidase assembly factor	Coding	-1.9	0.288	-4.76	7.8e-05	-2.01	0.0476
TC0700001351.rn.2	15.73	15.41	11.79	13.82	6.93e-06	0.0003	Cyc1	cytochrome c-1	Coding	-1.24	0.8622	-15.28	2.76e-06	-3.76	0.0725
TC0100004647.rn.2	9.62	9.73	7.35	8.71	1.34e-05	0.0004	Ndufa3	Protein Ndufa3; PARTICIPATES IN Alzheimer disease pathway AND Huntington disease pathway AND oxidative phosphorylation pathway AND FOUND IN mitochondrial respiratory chain complex I (inferred) AND INTERACTS WITH 17beta-estradiol (ortholog) AND 17beta-hydroxy-17-methylestra-4 9 11-trien-3-one (ortholog) AND all-trans-retinoic acid (ortholog); NADH dehydrogenase (ubiquinone) 1 alpha subcomplex, 3; …	Coding	1.07	0.8172	-4.83	3.81e-06	-1.88	0.0716
TC0300002947.rn.2	10.87	10.74	9.4	10.16	0.0003	0.0037	Ndufa8	NADH dehydrogenase (ubiquinone) 1 alpha subcomplex, 8	Coding	-1.09	0.7078	-2.79	0.0001	-1.64	0.0826
TC0400003786.rn.2	18.16	17.86	14.29	16.93	5.18e-05	0.0011	Ndufa9	NADH dehydrogenase (ubiquinone) 1 alpha subcomplex, 9	Coding	-1.23	0.6862	-14.66	2.48e-05	-2.34	0.194
TC0900002479.rn.2	17.43	17.52	14.38	16.26	4.56e-06	0.0002	Ndufa10	NADH dehydrogenase (ubiquinone) 1 alpha subcomplex 10	Coding	1.06	0.388	-8.27	3.39e-06	-2.25	0.1411
TC0900001462.rn.2	12.94	12.4	10.05	11.46	4.17e-08	8.87e-06	Ndufa11	NADH dehydrogenase (ubiquinone) 1 alpha subcomplex 11	Coding	-1.46	0.2246	-7.41	8.58e-09	-2.79	0.0004
TC0700000526.rn.2	12	11.98	9.91	11.07	0.0002	0.0024	Ndufa12	NADH dehydrogenase (ubiquinone) 1 alpha subcomplex, 12	Coding	-1.02	0.5977	-4.27	9.02e-05	-1.91	0.1054
TC0900000709.rn.2	18.23	18.31	15.36	17.25	2.11e-05	0.0006	Ndufb3	NADH dehydrogenase (ubiquinone) 1 beta subcomplex 3	Coding	1.05	0.3983	-7.31	1.59e-05	-1.98	0.2751
TC0200000959.rn.2	17.74	17.75	15.91	17.52	0.0003	0.0035	Ndufb5	NADH dehydrogenase (ubiquinone) 1 beta subcomplex, 5	Coding	1.01	0.4528	-3.55	0.0002	-1.17	0.8868
TC0100007772.rn.2	16.24	15.56	12.45	14.14	2.1e-05	0.0006	Ndufb8	NADH dehydrogenase (ubiquinone) 1 beta subcomplex 8	Coding	-1.6	0.5974	-13.91	6.6e-06	-4.31	0.0033
TC0700001166.rn.2	17.51	17.16	14.34	16.25	0.0001	0.0019	Ndufb9	NADH dehydrogenase (ubiquinone) 1 beta subcomplex, 9	Coding	-1.28	0.9531	-9	3.67e-05	-2.39	0.1357
TC1000002400.rn.2	12.4	12.45	10.01	11.37	0.0011	0.0103	Ndufb10	NADH dehydrogenase (ubiquinone) 1 beta subcomplex, 10	Coding	1.03	0.6919	-5.25	0.0005	-2.05	0.128
TC0900002096.rn.2	17.84	18.11	15.12	17.35	0.0003	0.0039	Ndufs1	NADH dehydrogenase (ubiquinone) Fe-S protein 1	Coding	1.21	0.1934	-6.57	0.0005	-1.4	0.9805
TC1300001905.rn.2	16.01	15.94	12.99	14.82	2.39e-05	0.0006	Ndufs2	NADH dehydrogenase (ubiquinone) Fe-S protein 2	Coding	-1.05	0.3707	-8.11	1.92e-05	-2.27	0.1665
TC1300001959.rn.2	16.84	16.98	13.59	16.15	2.48e-06	0.0001	Ndufs2	ENCODES a protein that exhibits NADH dehydrogenase activity (ortholog) AND INVOLVED IN response to oxidative stress (ortholog) AND PARTICIPATES IN Alzheimer disease pathway AND Huntington disease pathway AND oxidative phosphorylation pathway AND ASSOCIATED WITH Diabetes Mellitus Experimental AND Cardiomyopathy Hypertrophic (ortholog) AND Leigh Disease (ortholog) AND FOUND IN mitochondrial respira…	Coding	1.1	0.4117	-9.52	1.75e-06	-1.61	0.1589
TC0300003642.rn.2	12.67	12.57	9.35	11.21	2.46e-06	0.0001	Ndufs3	NADH dehydrogenase (ubiquinone) Fe-S protein 3	Coding	-1.07	0.5557	-9.96	1.47e-06	-2.75	0.0298
TC0700002166.rn.2	10.57	10.37	6.95	8.87	1.99e-07	2.41e-05	Ndufs7	NADH dehydrogenase (ubiquinone) Fe-S protein 7	Coding	-1.14	0.7755	-12.3	9.24e-08	-3.24	0.0078
TC0100007043.rn.2	13.65	13.45	10.48	12.12	3.09e-07	3.26e-05	Ndufs8	NADH dehydrogenase (ubiquinone) Fe-S protein 8	Coding	-1.16	0.9792	-9.03	1.47e-07	-2.9	0.0008
TC0100007048.rn.2	15.73	15.18	11.55	13.99	2.35e-07	2.74e-05	Ndufv1	NADH dehydrogenase (ubiquinone) flavoprotein 1	Coding	-1.47	0.4472	-18.14	5.43e-08	-3.34	0.0059
TC2000000364.rn.2	12.32	12.68	10.17	11.62	6.6e-05	0.0013	Ndufv3	NADH dehydrogenase (ubiquinone) flavoprotein 3	Coding	1.28	0.8594	-4.46	2.56e-05	-1.63	0.0994
TC2000000685.rn.2	11.55	12.18	10.51	11.56	0.0061	0.0403	Ppa1	pyrophosphatase (inorganic) 1	Coding	1.54	0.128	-2.06	0.0155	1.01	0.7852
TC0200002238.rn.2	9.73	9.04	7.57	8.44	5.91e-06	0.0002	Ppa2	pyrophosphatase (inorganic) 2	Coding	-1.62	0.025	-4.47	6.28e-07	-2.46	0.0006
TC0100000328.rn.2	15.34	15.25	12.81	14.4	9.4e-06	0.0003	Sdha	succinate dehydrogenase complex, subunit A, flavoprotein (Fp)	Coding	-1.07	0.714	-5.77	4.42e-06	-1.92	0.0764
TC0500001801.rn.2	17.91	17.81	14.83	16.82	4.48e-06	0.0002	Sdhb	succinate dehydrogenase complex, subunit B, iron sulfur (Ip)	Coding	-1.07	0.7668	-8.49	1.99e-06	-2.13	0.1012
TC1300001901.rn.2	12.17	12.37	9.67	11.79	7.46e-07	5.52e-05	Sdhc	succinate dehydrogenase complex, subunit C, integral membrane protein	Coding	1.15	0.2926	-5.63	6.95e-07	-1.3	0.4489
TC0700002935.rn.2	16.24	16.74	14.89	16.33	0.001	0.0101	Uqcrb	ubiquinol-cytochrome c reductase binding protein	Coding	1.42	0.077	-2.55	0.0058	1.06	0.2594
TC0800001562.rn.2	13.95	13.86	10.36	12.61	4.64e-06	0.0002	Uqcrc1	ubiquinol-cytochrome c reductase core protein I	Coding	-1.07	0.9846	-12.04	1.61e-06	-2.54	0.0339
TC0100002502.rn.2	18.78	18.91	16.06	18.27	5.94e-05	0.0012	Uqcrc2	ubiquinol cytochrome c reductase core protein 2	Coding	1.09	0.3082	-6.6	5.78e-05	-1.43	0.545
TC1700000536.rn.2	16.05	16.01	13.54	15	1.8e-05	0.0005	Uqcrfs1	ubiquinol-cytochrome c reductase, Rieske iron-sulfur polypeptide 1	Coding	-1.03	0.825	-5.71	7.63e-06	-2.07	0.0455
Glycolysis
ID	Sham Avg (log2)	Sham + OXT Avg (log2)	MI Avg (log2)	MI + OXT Avg (log2)	Sample Condition F-Test	Sample Condition FDR F-Test	Gene Symbol	Description	Group	Sham + OXT vs Sham Fold Change	Sham + OXT vs Sham P-val	MI vs Sham Fold Change	MI vs Sham P-val	MI + OXT vs Sham Fold Change	MI + OXT vs Sham P-val
TC0100006676.rn.2	17.96	17.93	15.76	17.2	1.09e-05	0.0004	Aldoa	aldolase A, fructose-bisphosphate	Coding	-1.02	0.8285	-4.59	4.49e-06	-1.7	0.0705
TC0800002516.rn.2	12.99	12.97	10.26	12.26	0.0003	0.0035	Dlat	dihydrolipoamide S-acetyltransferase	Coding	-1.01	0.3959	-6.62	0.0002	-1.66	0.2708
TC0600002274.rn.2	17.66	17.88	15.3	17.13	0.0016	0.0143	Dld	dihydrolipoamide dehydrogenase	Coding	1.17	0.1688	-5.14	0.003	-1.45	0.9719
TC0400003736.rn.2	4.24	4.25	4.39	4.33	0.5499	0.7644	Eno2	enolase 2, gamma, neuronal [Source:RGD Symbol;Acc:2554]; enolase 2, gamma, neuronal; ENCODES a protein that exhibits phosphopyruvate hydratase activity AND protein heterodimerization activity AND protein homodimerization activity AND INVOLVED IN gluconeogenesis AND glycolysis AND response to drug AND PARTICIPATES IN gluconeogenesis pathway AND glycolysis pathwayRNA degradation pathway AND ASSOCIA…	Coding	1	0.8408	1.1	0.2678	1.06	0.9328
TSUnmapped00000014.rn.2	4.64	4.74	5.02	5.07	0.4612	0.7026	Eno2	enolase 2, gamma, neuronal	Coding	1.07	0.723	1.3	0.3013	1.34	0.4616
TC1000000974.rn.2	16.45	16.59	12.44	15.05	1.59e-06	9.11e-05	Eno3	enolase 3, beta, muscle	Coding	1.1	0.4648	-16.09	1.02e-06	-2.65	0.1203
TC1700001161.rn.2	3.71	4.21	3.76	3.61	0.6481	0.8236	Fbp2	fructose-1,6-bisphosphatase 2	Coding	1.42	0.3944	1.04	0.6788	-1.07	0.7114
TC0400003158.rn.2	11.77	10.78	9.61	10.42	0.0004	0.0048	Hk2	hexokinase 2	Coding	-1.99	0.1288	-4.49	5.38e-05	-2.56	0.0062
TC0400004031.rn.2	19.97	19.9	18.29	19.81	0.0027	0.0209	Ldhb	lactate dehydrogenase B	Coding	-1.05	0.4906	-3.22	0.0026	-1.12	0.6197
TC0100003484.rn.2	6.91	6.25	7.11	6.58	0.1172	0.328	Minpp1	multiple inositol-polyphosphate phosphatase 1	Coding	-1.59	0.107	1.14	0.3906	-1.26	0.3586
TC0100003007.rn.2	6	5.97	5.1	5.63	0.0036	0.0265	Pc	pyruvate carboxylase	Coding	-1.01	0.814	-1.87	0.0014	-1.29	0.3347
TC1500000508.rn.2	5.4	5.77	5.67	6.1	0.3249	0.5931	Pck2	phosphoenolpyruvate carboxykinase 2 (mitochondrial)	Coding	1.29	0.3217	1.21	0.1757	1.63	0.0878
TC0X00000375.rn.2	17.02	17.29	15.32	16.88	0.0005	0.0056	Pdha1	pyruvate dehydrogenase (lipoamide) alpha 1	Coding	1.21	0.111	-3.23	0.0013	-1.1	0.7108
TC1500000175.rn.2	14.92	14.85	11.32	13.36	4.07e-05	0.0009	Pdhb	pyruvate dehydrogenase (lipoamide) beta	Coding	-1.05	0.3968	-12.14	3.27e-05	-2.95	0.1034
TC2000000401.rn.2	9.49	9.16	8.84	9.33	0.428	0.6779	Pfkl	phosphofructokinase, liver	Coding	-1.26	0.9757	-1.57	0.2095	-1.11	0.7405
TC0700001766.rn.2	15.03	14.67	9.79	12.77	2.32e-08	6.33e-06	Pfkm	phosphofructokinase, muscle	Coding	-1.28	0.985	-37.54	9.08e-09	-4.76	0.0016
TC0800000845.rn.2	14.81	14.6	13.65	14	0.0034	0.025	Pkm	pyruvate kinase, muscle	Coding	-1.16	0.6741	-2.23	0.0008	-1.75	0.0543
TC0500001342.rn.2	5.89	5.68	6.73	6.73	0.004	0.0289	Slc2a1	solute carrier family 2 (facilitated glucose transporter), member 1	Coding	-1.16	0.8014	1.78	0.0128	1.78	0.0079
TC1000003110.rn.2	12.06	12.01	7.31	10.53	2.37e-07	2.74e-05	Slc2a4	solute carrier family 2 (facilitated glucose transporter), member 4	Coding	-1.03	0.5127	-26.99	1.4e-07	-2.88	0.0551
TC0200001912.rn.2	13.56	14.34	12.75	13.94	0.0008	0.0082	Slc16a1	solute carrier family 16 (monocarboxylate transporter), member 1	Coding	1.71	0.0115	-1.76	0.0172	1.3	0.4204
Fatty Acid Beta Oxidation
ID	Sham Avg (log2)	Sham + OXT Avg (log2)	MI Avg (log2)	MI + OXT Avg (log2)	Sample Condition F-Test	Sample Condition FDR F-Test	Gene Symbol	Description	Group	Sham + OXT vs Sham Fold Change	Sham + OXT vs Sham P-val	MI vs Sham Fold Change	MI vs Sham P-val	MI + OXT vs Sham Fold Change	MI + OXT vs Sham P-val
TC1800000818.rn.2	13.2	13.48	9.93	12.16	0.0005	0.0055	Acaa2	acetyl-CoA acyltransferase 2	Coding	1.21	0.339	-9.61	0.0004	-2.05	0.4438
TC0200004932.rn.2	15.73	16.02	13.1	15.09	0.0004	0.0048	Acadm	acyl-CoA dehydrogenase, C-4 to C-12 straight chain	Coding	1.22	0.4894	-6.21	0.0003	-1.56	0.3106
TC1600001647.rn.2	18.8	19.36	15.4	17.78	9.64e-06	0.0003	Acsl1	acyl-CoA synthetase long-chain family member 1	Coding	1.47	0.079	-10.56	2.23e-05	-2.04	0.6206
TC0100006894.rn.2	13.74	13.66	9.59	11.31	2.56e-06	0.0001	Echs1	enoyl CoA hydratase, short chain, 1, mitochondrial	Coding	-1.06	0.9586	-17.74	1.21e-06	-5.41	0.0033
TSUnmapped00000015.rn.2	15.71	15.25	11.43	13.59	3.21e-07	3.31e-05	Echs1	enoyl CoA hydratase, short chain, 1, mitochondrial	Coding	-1.38	0.8907	-19.43	1.28e-07	-4.35	0.0013
TC0200004703.rn.2	18	17.99	13.41	16.06	8.08e-06	0.0003	Hadh	hydroxyacyl-CoA dehydrogenase	Coding	-1	0.3169	-24.03	7.1e-06	-3.83	0.1278
TC0600000317.rn.2	16.48	16.8	13.56	15.38	6.4e-06	0.0002	Hadha	hydroxyacyl-CoA dehydrogenase/3-ketoacyl-CoA thiolase/enoyl-CoA hydratase (trifunctional protein), alpha subunit	Coding	1.24	0.1851	-7.6	8.81e-06	-2.15	0.0656
TC0600002043.rn.2	18.08	18.14	14.62	16.83	0.0001	0.0017	Hadhb	hydroxyacyl-CoA dehydrogenase/3-ketoacyl-CoA thiolase/enoyl-CoA hydratase (trifunctional protein), beta subunit	Coding	1.05	0.3044	-10.96	0.0001	-2.37	0.1732
TC0X00000225.rn.2	12.47	12.5	10.29	11.79	0.0001	0.0017	Hsd17b10	hydroxysteroid (17-beta) dehydrogenase 10	Coding	1.02	0.9905	-4.56	3.36e-05	-1.61	0.1115
TC0300001491.rn.2	11.73	11.56	9.01	10.47	7.72e-06	0.0003	Ivd	isovaleryl-CoA dehydrogenase	Coding	-1.13	0.6844	-6.63	3.78e-06	-2.41	0.0689
TC0500003318.rn.2	7.68	7.65	11.33	9.98	4.85e-07	4.22e-05	Scp2	sterol carrier protein 2	Coding	-1.02	0.8491	12.57	2.81e-07	4.95	0.001
TC0500003320.rn.2	11.09	11.39	9.18	10.72	1.65e-05	0.0005	Scp2	sterol carrier protein 2	Coding	1.23	0.1923	-3.75	2.11e-05	-1.29	0.2917
Fatty Acid Entry
ID	Sham Avg (log2)	Sham + OXT Avg (log2)	MI Avg (log2)	MI + OXT Avg (log2)	Sample Condition F-Test	Sample Condition FDR F-Test	Gene Symbol	Description	Group	Sham + OXT vs Sham Fold Change	Sham + OXT vs Sham P-val	MI vs Sham Fold Change	MI vs Sham P-val	MI + OXT vs Sham Fold Change	MI + OXT vs Sham P-val
TC1000001649.rn.2	4.59	4.08	3.8	4.34	0.11	0.3152	Coasy	CoA synthase	Coding	-1.43	0.1258	-1.73	0.02	-1.19	0.3119
TC0700004067.rn.2	15.63	15.77	11.89	14.34	1.12e-05	0.0004	Cpt1b	carnitine palmitoyltransferase 1b, muscle	Coding	1.1	0.1872	-13.36	1.51e-05	-2.45	0.1161
TC0500003315.rn.2	12.54	12.46	9.41	11.83	7.89e-06	0.0003	Cpt2	carnitine palmitoyltransferase 2	Coding	-1.06	0.7017	-8.74	3.75e-06	-1.63	0.0971
TC0300002821.rn.2	14.08	14.48	10.96	12.86	0.0002	0.0023	Crat	carnitine O-acetyltransferase	Coding	1.31	0.2497	-8.68	0.0002	-2.34	0.0838
TC0400000237.rn.2	7.57	7.68	8.83	8.08	0.0003	0.0035	Crot	carnitine O-octanoyltransferase	Coding	1.08	0.7881	2.39	0.0001	1.43	0.1204
TC1000002798.rn.2	5.73	5.44	4.18	4.74	0.0159	0.0834	Slc22a5	solute carrier family 22 (organic cation/carnitine transporter), member 5	Coding	-1.21	0.7128	-2.91	0.0078	-1.98	0.0269
TC1000002801.rn.2	5.34	5.48	4.74	5.17	0.114	0.3226	Slc22a5	solute carrier family 22 (organic cation/carnitine transporter), member 5	Coding	1.1	0.7796	-1.51	0.0462	-1.12	0.4753
TC0800001554.rn.2	12.7	12.78	9.44	11.28	6.17e-06	0.0002	Slc25a20	solute carrier family 25 (carnitine/acylcarnitine translocase), member 20	Coding	1.06	0.6316	-9.52	3.6e-06	-2.67	0.0193

## Sheet: Figure 5
Figure 5f: Sirtuin signaling pathway
ID	Sham Avg (log2)	Sham + OXT Avg (log2)	MI Avg (log2)	MI + OXT Avg (log2)	Sample Condition F-Test	Sample Condition FDR F-Test	Gene Symbol	Description	Group	Sham + OXT vs Sham Fold Change	Sham + OXT vs Sham P-val	MI vs Sham Fold Change	MI vs Sham P-val	MI + OXT vs Sham Fold Change	MI + OXT vs Sham P-val
TC0500002749.rn.2	5.57	5.38	8.97	6.53	2.25e-06	0.0001	Abca1	ATP-binding cassette, subfamily A (ABC1), member 1	Coding	-1.14	0.495	10.61	1.53e-06	1.96	0.0197
TC0900002139.rn.2	18.41	18.33	15.6	18.16	0.0009	0.0087	Acadl	acyl-CoA dehydrogenase, long chain	Coding	-1.05	0.6696	-7.01	0.0005	-1.19	0.8141
TC1000003800.rn.2	7.42	7.62	8.88	8.15	0.0009	0.0089	Acly	ATP citrate lyase	Coding	1.15	0.4206	2.75	0.0009	1.65	0.0766
TC0300002119.rn.2	9.9	9.46	7.06	7.75	0.0008	0.0084	Acss2	acyl-CoA synthetase short-chain family member 2	Coding	-1.36	0.7244	-7.18	0.0003	-4.45	0.0131
TC0800001050.rn.2	10.55	10.31	10.51	10.6	0.4515	0.696	Adam10	ADAM metallopeptidase domain 10; ADAM metallopeptidase domain 10 (Adam10), mRNA; ENCODES a protein that exhibits metalloendopeptidase activity AND metallopeptidase activity AND endopeptidase activity (ortholog) AND INVOLVED IN constitutive protein ectodomain proteolysis (ortholog) AND in utero embryonic development (ortholog) AND membrane protein ectodomain proteolysis (ortholog) AND PARTICIPATES…	Coding	-1.18	0.3009	-1.02	0.9824	1.04	0.6553
TC0600003247.rn.2	14.67	15.19	14.01	14.75	0.0207	0.1011	Akt1	v-akt murine thymoma viral oncogene homolog 1	Coding	1.43	0.1265	-1.58	0.0574	1.06	0.7507
TC1500000297.rn.2	6.55	6.24	6.25	5.54	0.078	0.2547	Apex1	APEX nuclease (multifunctional DNA repair enzyme) 1	Coding	-1.24	0.1193	-1.23	0.1483	-2.01	0.0115
TC1100001200.rn.2	11.67	11.49	13.79	12.58	8.87e-07	6.18e-05	App	amyloid beta (A4) precursor protein	Coding	-1.14	0.5026	4.33	5.58e-07	1.88	0.0239
TC0100005392.rn.2	4.8	4.75	5.14	5.1	0.6001	0.796	Bax	Bcl2-associated X protein	Coding	-1.03	0.7194	1.26	0.4961	1.23	0.4641
TC1900000526.rn.2	3.89	4.06	4.51	3.85	0.1706	0.4127	Cdh1	cadherin 1	Coding	1.12	0.3893	1.54	0.1581	-1.03	0.4897
TC0200000855.rn.2	7.15	7.13	12.03	10.4	1.04e-06	6.84e-05	Cp	ceruloplasmin (ferroxidase)	Coding	-1.02	0.6974	29.27	3.75e-07	9.5	0.001
TC0900000831.rn.2	3.19	3.27	2.6	3.04	0.3638	0.6263	Cps1	carbamoyl-phosphate synthetase 1	Coding	1.06	0.8818	-1.51	0.1482	-1.11	0.5336
TC0200001604.rn.2	5.02	4.75	5.08	5.05	0.6244	0.8114	Crtc2	CREB regulated transcription coactivator 2	Coding	-1.2	0.7156	1.04	0.3582	1.02	0.2605
TC0700000599.rn.2	7.37	7.48	9.01	8.21	5.33e-05	0.0011	Dusp6	dual specificity phosphatase 6	Coding	1.07	0.8983	3.11	1.88e-05	1.79	0.0166
TC0300004527.rn.2	3.44	3.1	3.33	3.56	0.2327	0.4918	E2f1	E2F transcription factor 1	Coding	-1.26	0.4267	-1.08	0.3934	1.09	0.3198
TC1200000374.rn.2	2.84	2.8	2.64	2.69	0.8363	0.9249	Epo	erythropoietin	Coding	-1.03	0.8742	-1.15	0.3993	-1.11	0.8531
TC0200001128.rn.2	10.96	10.72	10.11	10.18	0.0147	0.0783	Foxo1	forkhead box O1	Coding	-1.19	0.0998	-1.8	0.0034	-1.71	0.0099
TC2000000833.rn.2	8.76	9.21	9.81	8.95	0.0961	0.2904	Foxo3	forkhead box O3	Coding	1.36	0.8409	2.06	0.0244	1.14	0.6365
TC0X00000613.rn.2	7.73	7.59	6.77	7.28	0.0013	0.0118	Foxo4	forkhead box O4	Coding	-1.1	0.6817	-1.94	0.0003	-1.36	0.0636
TC0X00001290.rn.2	6.63	5.36	9.71	7.38	3.81e-07	3.7e-05	G6pd	glucose-6-phosphate dehydrogenase	Coding	-2.41	0.0291	8.4	1.58e-06	1.67	0.0138
TC1100000153.rn.2	9.17	9.62	10.36	9.55	0.0056	0.0372	Gabpa	GA binding protein transcription factor, alpha subunit	Coding	1.37	0.1782	2.28	0.0006	1.3	0.1481
TC0300004088.rn.2	8.94	8.98	9.05	9.08	0.9773	0.9916	Gabpb1	GA binding protein transcription factor, beta subunit 1	Coding	1.02	0.9481	1.07	0.7799	1.1	0.8053
TC0900000625.rn.2	12.02	11.78	13	12.25	0.0405	0.1617	Gls	glutaminase	Coding	-1.17	0.8541	1.98	0.014	1.18	0.4909
TC1900000075.rn.2	16.4	16.56	13.57	15.33	0.0003	0.0034	Got2	glutamic-oxaloacetic transaminase 2, mitochondrial	Coding	1.11	0.3774	-7.14	0.0002	-2.1	0.1821
TC1100001658.rn.2	13.66	13.85	14.05	13.8	0.6155	0.806	Gsk3b	glycogen synthase kinase 3 beta	Coding	1.14	0.6393	1.31	0.2353	1.1	0.9235
TC0600000287.rn.2	6.94	7.03	6.63	6.66	0.6053	0.7994	Gtf3c2	general transcription factor IIIC, polypeptide 2, beta	Coding	1.06	0.5107	-1.24	0.7133	-1.21	0.5988
TC0200001807.rn.2	6.01	6.8	6.34	6.47	0.4598	0.7018	Hmgcs2	3-hydroxy-3-methylglutaryl-CoA synthase 2 (mitochondrial)	Coding	1.73	0.267	1.26	0.1333	1.37	0.3703
TC0700001358.rn.2	5.93	5.96	6.08	5.49	0.4948	0.7269	Hsf1	heat shock transcription factor 1	Coding	1.02	0.5551	1.11	0.6044	-1.36	0.3229
TC0100005865.rn.2	19.34	19.65	17.3	19.19	0.0001	0.0021	Idh2	isocitrate dehydrogenase 2 (NADP+), mitochondrial	Coding	1.23	0.186	-4.13	0.0002	-1.11	0.8849
TC0500003159.rn.2	7.62	7.25	8.75	7.35	0.0074	0.0467	Jun	jun proto-oncogene	Coding	-1.3	0.5357	2.19	0.0076	-1.2	0.5026
TC1000003806.rn.2	4.15	3.64	3.7	3.82	0.325	0.5931	Kat2a	K(lysine) acetyltransferase 2A	Coding	-1.43	0.1339	-1.37	0.2093	-1.26	0.7692
TC2000000176.rn.2	3.53	3.58	3.35	3.15	0.278	0.5436	LOC103694380; Tnf	tumor necrosis factor; ENCODES a protein that exhibits tumor necrosis factor receptor binding AND cytokine activity (ortholog) AND identical protein binding (ortholog) AND INVOLVED IN apoptotic process AND calcium-mediated signaling AND cell activation AND PARTICIPATES IN tumor necrosis factor mediated signaling pathway AND ceramide signaling pathway AND interleukin-23 signaling pathway AND ASSOC…	Coding	1.04	0.7858	-1.13	0.5508	-1.3	0.1475
TC1900000706.rn.2	7.66	7.47	4.71	6.15	1.17e-06	7.38e-05	Mlycd	malonyl-CoA decarboxylase	Coding	-1.14	0.865	-7.75	4.6e-07	-2.86	0.002
TC0500001909.rn.2	8.02	8.06	7.58	7.88	0.1647	0.4036	Mtor	mechanistic target of rapamycin (serine/threonine kinase)	Coding	1.02	0.7857	-1.36	0.0696	-1.1	0.4609
TC0700001200.rn.2	4.16	3.6	5.4	4.76	0.0001	0.0018	Myc	myelocytomatosis oncogene	Coding	-1.48	0.4953	2.36	0.0001	1.51	0.0179
TC0600000585.rn.2	11.76	11.47	10.2	11.31	0.0198	0.0981	Nampt	nicotinamide phosphoribosyltransferase	Coding	-1.23	0.8884	-2.96	0.0071	-1.37	0.7485
TC0500000263.rn.2	8.58	8.63	8.74	8.38	0.3947	0.6524	Nbn	nibrin	Coding	1.03	0.8812	1.12	0.4952	-1.15	0.3126
TC0700003277.rn.2	5.88	5.94	6.43	6.07	0.1538	0.3874	Ndrg1	N-myc downstream regulated 1	Coding	1.04	0.6442	1.46	0.0326	1.14	0.3734
TC0400003786.rn.2	18.16	17.86	14.29	16.93	5.18e-05	0.0011	Ndufa9	NADH dehydrogenase (ubiquinone) 1 alpha subcomplex, 9	Coding	-1.23	0.6862	-14.66	2.48e-05	-2.34	0.194
TC0800001072.rn.2	15.65	15.71	16.92	16.19	0.0005	0.0057	Nedd4	neural precursor cell expressed, developmentally down-regulated 4, E3 ubiquitin protein ligase	Coding	1.04	0.9347	2.41	0.0002	1.46	0.0696
TC0300003359.rn.2	9.06	8.98	9.54	9.22	0.0508	0.1894	Nfe2l2	nuclear factor, erythroid 2-like 2	Coding	-1.06	0.9651	1.4	0.0169	1.11	0.2533
TC1000001174.rn.2	4.24	4.15	3.64	3.66	0.5024	0.7327	Nos2	nitric oxide synthase 2, inducible	Coding	-1.06	0.2789	-1.52	0.9378	-1.5	0.8304
TC1000001175.rn.2	3.15	2.93	3.28	3.1	0.5816	0.7848	Nos2	nitric oxide synthase 2, inducible	Unassigned	-1.17	0.794	1.09	0.2889	-1.04	0.7683
TC0400002185.rn.2	6.38	5.08	5.56	5.51	0.0053	0.0357	Nos3	nitric oxide synthase 3, endothelial cell	Coding	-2.46	0.001	-1.77	0.0059	-1.83	0.0057
TC0400001568.rn.2	5.02	4.68	4.96	5.24	0.1757	0.4196	Ogg1	8-oxoguanine DNA glycosylase	Coding	-1.26	0.3255	-1.04	0.7869	1.17	0.2519
TC0X00001464.rn.2	3.15	3.08	3.38	3.37	0.2242	0.4829	Otc	ornithine carbamoyltransferase	Coding	-1.06	0.6591	1.17	0.2262	1.16	0.2326
TC0300000812.rn.2	16.88	16.7	13.26	15.47	0.0001	0.0017	Pdk1	pyruvate dehydrogenase kinase, isozyme 1	Coding	-1.13	0.4983	-12.32	6.39e-05	-2.65	0.2764
TC1700000924.rn.2	5.35	5.26	5.44	5.54	0.5247	0.7475	Pfkfb3	6-phosphofructo-2-kinase/fructose-2,6-biphosphatase 3	Coding	-1.06	0.9128	1.06	0.3885	1.14	0.2349
TC0X00000717.rn.2	17.32	17.21	15.37	16.63	8.91e-05	0.0016	Pgk1	phosphoglycerate kinase 1	Coding	-1.08	0.953	-3.86	2.88e-05	-1.61	0.053
TC1800000034.rn.2	6.87	7.21	9.01	8.12	1.79e-05	0.0005	Rbbp8	retinoblastoma binding protein 8	Coding	1.27	0.8481	4.41	1.09e-05	2.39	0.0051
TC1000002054.rn.2	6.89	6.56	6.41	6.69	0.6523	0.8266	Rptor	regulatory associated protein of MTOR, complex 1	Coding	-1.26	0.2918	-1.39	0.3313	-1.15	0.6854
TC0800001483.rn.2	5.65	5.4	4.67	5.83	0.0342	0.144	Rrp9	ribosomal RNA processing 9, small subunit (SSU) processome component, homolog (yeast)	Coding	-1.19	0.7352	-1.97	0.0102	1.13	0.9637
TC0100000328.rn.2	15.34	15.25	12.81	14.4	9.4e-06	0.0003	Sdha	succinate dehydrogenase complex, subunit A, flavoprotein (Fp)	Coding	-1.07	0.714	-5.77	4.42e-06	-1.92	0.0764
TC2000001475.rn.2	10.04	10.1	10	9.93	0.8566	0.9332	Sirt1; ENSRNOG00000000380	Protein Sirt1; ENCODES a protein that exhibits enzyme binding AND NAD-dependent histone deacetylase activity AND bHLH transcription factor binding (ortholog) AND INVOLVED IN histone H3 deacetylation AND protein deacetylation AND response to nutrient levels AND PARTICIPATES IN p53 signaling pathway AND ASSOCIATED WITH Heart Failure (ortholog) AND FOUND IN nucleus AND chromatin (ortholog) AND chrom…	Coding	1.04	0.8181	-1.03	0.6377	-1.08	0.6685
TC0100001188.rn.2	11.01	12.12	12.11	12.06	0.0024	0.0193	Sirt2	sirtuin 2	Coding	2.16	0.004	2.15	0.0007	2.07	0.0016
TC0100006911.rn.2	5.67	5.37	4.27	4.97	0.001	0.0099	Sirt3	sirtuin 3	Coding	-1.24	0.5321	-2.64	0.0002	-1.63	0.0348
TC1200000769.rn.2	3.97	3.78	3.72	4	0.8852	0.9483	Sirt4	sirtuin 4	Coding	-1.15	0.9491	-1.19	0.4977	1.02	0.9975
TC1700000395.rn.2	10.08	9.43	7.6	8.42	8.34e-05	0.0015	Sirt5	sirtuin 5	Coding	-1.57	0.3036	-5.59	2e-05	-3.16	0.0024
TC0700000139.rn.2	5.5	5.43	5.86	5.19	0.1503	0.3823	Sirt6	sirtuin 6	Coding	-1.05	0.9678	1.28	0.2765	-1.24	0.1841
TC1000004282.rn.2	4.57	4.79	4.73	4.83	0.564	0.7742	Sirt7	sirtuin 7	Coding	1.17	0.309	1.12	0.2683	1.2	0.2132
TC1900000411.rn.2	11.41	11.34	12.52	11.46	0.0108	0.0619	Smarca5	SWI/SNF related, matrix associated, actin dependent regulator of chromatin, subfamily a, member 5	Coding	-1.05	0.6442	2.16	0.0052	1.03	0.5488
TC1100000221.rn.2	12.63	12.37	10.51	11.51	0.0007	0.0079	Sod1	superoxide dismutase 1, soluble	Coding	-1.2	0.2875	-4.37	0.0001	-2.18	0.0222
TC0100004435.rn.2	16.47	16.75	14.29	16.05	0.0001	0.0022	Sod2	superoxide dismutase 2, mitochondrial	Coding	1.21	0.2829	-4.55	0.0001	-1.34	0.4641
TC0700001901.rn.2	9.21	9.09	9.57	9.2	0.3068	0.5755	Sp1	Sp1 transcription factor	Coding	-1.09	0.6168	1.29	0.1727	-1	0.6987
TC1000002930.rn.2	3.75	3.98	3.6	3.41	0.1269	0.3439	Srebf1	sterol regulatory element binding transcription factor 1	Coding	1.17	0.974	-1.11	0.2507	-1.26	0.0578
TC1000003816.rn.2	11.91	12.29	12.15	11.74	0.6678	0.8355	Stat3	signal transducer and activator of transcription 3 (acute-phase response factor)	Coding	1.3	0.9382	1.18	0.8997	-1.12	0.3368
TC0700002177.rn.2	11.98	11.4	10.87	11.53	0.0046	0.0319	Stk11	serine/threonine kinase 11	Coding	-1.49	0.0531	-2.15	0.0005	-1.37	0.1356
TC0X00000128.rn.2	4.71	4.34	5.22	4.37	0.1185	0.3303	Suv39h1	suppressor of variegation 3-9 homolog 1 (Drosophila)	Coding	-1.29	0.2682	1.42	0.1469	-1.27	0.7828
TC0X00002542.rn.2	4.12	3.82	3.97	3.48	0.1924	0.443	Suv39h1; RGD1565692	ENCODES a protein that exhibits histone methyltransferase activity (ortholog) AND histone methyltransferase activity (H3-K9 specific) (ortholog) AND histone-lysine N-methyltransferase activity (ortholog) AND INVOLVED IN chromatin silencing at rDNA (ortholog) AND histone H3-K9 dimethylation (ortholog) AND histone H3-K9 methylation (ortholog) AND FOUND IN chromatin silencing complex (ortholog) AND …	Coding	-1.23	0.1422	-1.11	0.3478	-1.56	0.0375
TSUnmapped00000006.rn.2	3.54	3.44	3.42	3.31	0.9677	0.9871	Tnf	tumor necrosis factor	Coding	-1.08	0.8014	-1.09	0.806	-1.17	0.6237
TC0100004672.rn.2	8.52	8.27	7.87	8.13	0.374	0.6355	Trim28	tripartite motif-containing 28	Coding	-1.19	0.1885	-1.57	0.1307	-1.3	0.1675
TC0100002142.rn.2	15.65	16.14	14.62	14.86	5.72e-05	0.0011	Ucp2	uncoupling protein 2 (mitochondrial, proton carrier)	Coding	1.41	0.0149	-2.04	0.0016	-1.73	0.0734
TC0500002682.rn.2	4.63	4.51	4.58	4.71	0.6942	0.8497	Xpa	xeroderma pigmentosum, complementation group A	Coding	-1.09	0.6468	-1.04	0.8853	1.05	0.5149
TC0400003341.rn.2	5.97	6.34	6.68	6.44	0.3315	0.5988	Xpc	xeroderma pigmentosum, complementation group C	Coding	1.29	0.2829	1.64	0.1069	1.38	0.1347

## Sheet: Figure 6
Figure 6a: Cardiac monocyte and macrophage markers
ID	Sham Avg (log2)	Sham + OXT Avg (log2)	MI Avg (log2)	MI + OXT Avg (log2)	Sample Condition F-Test	Sample Condition FDR F-Test	Gene Symbol	Description	Group	Sham + OXT vs Sham Fold Change	Sham + OXT vs Sham P-val	MI vs Sham Fold Change	MI vs Sham P-val	MI + OXT vs Sham Fold Change	MI + OXT vs Sham P-val
TC0900001440.rn.2	4.46	4.4	6.35	6.09	0.0002	0.0024	Adgre1	adhesion G protein-coupled receptor E1	Coding	-1.04	0.3441	3.71	0.0004	3.11	0.0119
TSUnmapped00000131.rn.2	8.9	9.71	10.12	10.6	0.0021	0.0172	Ccr2	chemokine (C-C motif) receptor 2	Coding	1.75	0.2604	2.34	0.0011	3.24	0.0021
TC1800001272.rn.2	4.31	4.65	8.24	6.9	6.17e-07	4.95e-05	Cd14	CD14 molecule	Coding	1.27	0.2419	15.2	1.62e-07	6	0.0002
TC1000003088.rn.2	5.13	5.45	11.83	8.52	1.26e-08	4.72e-06	Cd68	Cd68 molecule	Coding	1.25	0.7986	103.65	1.19e-08	10.45	1.39e-05
TC0400001748.rn.2	6.94	6.84	7.05	7.75	0.0069	0.0439	Cd163	CD163 molecule	Coding	-1.07	0.9936	1.08	0.2485	1.75	0.0031
TC1800000624.rn.2	6.24	5.66	9.01	7.64	1.02e-06	6.78e-05	Csf1r	colony stimulating factor 1 receptor	Coding	-1.5	0.6756	6.85	1.05e-06	2.65	0.0004
TC0200004244.rn.2	4.59	5.23	8.37	6.57	3.6e-08	8.11e-06	Fcgr1a	Fc fragment of IgG, high affinity Ia, receptor (CD64)	Coding	1.56	0.9375	13.78	1.82e-08	3.96	0.0003
TC1300000748.rn.2	2.89	2.78	3.25	2.87	0.149	0.3806	Fcgr3a	Fc fragment of IgG, low affinity IIIa, receptor	Coding	-1.08	0.6728	1.29	0.0701	-1.01	0.8343
TC0100002676.rn.2	4.08	4.24	6.61	5.56	7.29e-07	5.48e-05	Itgam	integrin, alpha M	Coding	1.12	0.4965	5.79	2.75e-07	2.8	0.0002
TC0100002677.rn.2	4.5	4.37	5.47	3.89	0.0008	0.0083	Itgax	integrin, alpha X	Coding	-1.1	0.4485	1.96	0.0016	-1.53	0.2303
TC0X00002376.rn.2	16.55	17.02	18.84	18.09	9.84e-06	0.0003	Lamp2	lysosomal-associated membrane protein 2	Coding	1.38	0.341	4.88	3.32e-06	2.9	0.0005
TC1500000244.rn.2	6.32	5.71	12.27	8.5	9.3e-10	9.47e-07	Lgals3	lectin, galactoside-binding, soluble, 3	Coding	-1.53	0.2962	61.64	6.68e-10	4.53	0.0007
TC1400001566.rn.2	5.97	5.44	4.06	5.37	0.0007	0.0078	Ly6c	Ly6-C antigen	Coding	-1.44	0.9787	-3.75	0.0003	-1.51	0.7442
TC7_KL567988v1_random00000001.rn.2	7.9	7.97	6.99	7.59	0.0267	0.1221	Ly6c	Ly6-C antigen (Ly6c), mRNA	Coding	1.05	0.306	-1.88	0.004	-1.24	0.3803
TSUnmapped00000126.rn.2	7.42	7.23	6.41	7.32	0.0282	0.1271	Ly6c	Ly6-C antigen	Coding	-1.14	0.8188	-2	0.0067	-1.07	0.5141
TC0700003351.rn.2	7.58	7.14	6.86	7.2	0.3468	0.6115	Ly6c; LOC102552732	INTERACTS WITH 2 6-dinitrotoluene AND all-trans-retinoic acid AND ammonium chloride; lymphocyte antigen 6B-like	Coding	-1.36	0.8495	-1.64	0.1141	-1.3	0.9231
TC0300001680.rn.2	4.96	5.02	6.06	6.4	0.0004	0.0046	Mertk	MER proto-oncogene, tyrosine kinase	Coding	1.04	0.26	2.14	0.0059	2.72	0.0039
TC1700001055.rn.2	8.58	8.43	12	10.66	1.33e-06	7.97e-05	Mrc1	mannose receptor, C type 1	Coding	-1.12	0.5839	10.68	6.39e-07	4.22	0.0002
TC1000001755.rn.2	6.43	5.66	7.47	5.81	0.0012	0.0112	Mrc2	mannose receptor, C type 2	Coding	-1.7	0.1898	2.07	0.0035	-1.53	0.2814
TC1300001512.rn.2	6.81	7.09	10.59	8.78	8.64e-09	4.01e-06	Ptprc	protein tyrosine phosphatase, receptor type, C	Coding	1.21	0.8476	13.67	3.92e-09	3.91	6.45e-05
Figure 6c: IL-8 Signaling pathway
ID	Sham Avg (log2)	Sham + OXT Avg (log2)	MI Avg (log2)	MI + OXT Avg (log2)	Sample Condition F-Test	Sample Condition FDR F-Test	Gene Symbol	Description	Group	Sham + OXT vs Sham Fold Change	Sham + OXT vs Sham P-val	MI vs Sham Fold Change	MI vs Sham P-val	MI + OXT vs Sham Fold Change	MI + OXT vs Sham P-val
TC1300002011.rn.2	7.25	7.77	8.86	8.08	0.0002	0.0029	Akt3	v-akt murine thymoma viral oncogene homolog 3	Coding	1.44	0.1509	3.05	3.28e-05	1.77	0.0034
TC1300002021.rn.2	2.59	3.29	2.6	2.65	0.4292	0.6788	Akt3	v-akt murine thymoma viral oncogene homolog 3 (protein kinase B, gamma) (Akt3), mRNA. Chalmel, et. al. Testis-expressed Unannotated Transcripts (TUTs)	NonCoding	1.62	0.1611	1.01	0.9587	1.04	0.7972
TC1600000914.rn.2	5.8	5.75	8	6.46	9.87e-06	0.0003	Angpt2	angiopoietin 2	Coding	-1.04	0.4872	4.59	6.29e-06	1.58	0.1296
TC0X00001372.rn.2	11.45	12.15	10.51	11.18	0.0001	0.0023	Araf	A-Raf proto-oncogene, serine/threonine kinase	Coding	1.63	0.1093	-1.92	0.0004	-1.21	0.3567
TC1300001206.rn.2	5.25	5.39	6.22	5.71	0.0683	0.2322	Bcl2	B-cell CLL/lymphoma 2	Coding	1.1	0.786	1.95	0.017	1.38	0.218
TC0300004492.rn.2	10.97	11.21	11.87	11.43	0.0329	0.1402	Bcl2l1	Bcl2-like 1	Coding	1.18	0.3326	1.87	0.0076	1.38	0.0376
TC0500003881.rn.2	17.48	17.9	18.59	18.08	0.003	0.0228	Cdc42	cell division cycle 42	Coding	1.34	0.1433	2.16	0.0004	1.52	0.0115
TC2000001277.rn.2	9.72	8.59	11	9.53	1.75e-06	9.76e-05	Cstb	cystatin B (stefin B)	Coding	-2.2	0.0004	2.42	0.0002	-1.15	0.9809
TC0X00000116.rn.2	9.41	9.3	15.28	12.98	7.99e-11	3.42e-07	Cybb	cytochrome b-245, beta polypeptide	Coding	-1.08	0.6615	58.27	6.81e-11	11.89	5.79e-08
TC1400001045.rn.2	4.25	4.08	5.19	4.58	0.0468	0.1784	Egfr	epidermal growth factor receptor	Coding	-1.12	0.7045	1.93	0.0099	1.26	0.478
TC0X00000135.rn.2	4.45	4.28	3.68	3.61	0.0587	0.2091	Eras	ES cell expressed Ras	Coding	-1.12	0.9879	-1.7	0.0236	-1.78	0.1424
TC0X00000141.rn.2	4.13	3.98	3.26	3.36	0.0163	0.0848	Eras; LOC100911243	ES cell expressed Ras (Eras), mRNA; ES cell expressed Ras; ENCODES a protein that exhibits GTP binding (inferred) AND INVOLVED IN GTP catabolic process (inferred) AND small GTPase mediated signal transduction (inferred) AND FOUND IN membrane (inferred) AND INTERACTS WITH 5-fluorouracil (ortholog) AND acetic acid (ortholog) AND bromochloroacetic acid (ortholog)	Coding	-1.1	0.8992	-1.82	0.0057	-1.7	0.0868
TC1200000152.rn.2	9.63	9.12	8.84	8.88	0.0251	0.1163	Flt1	FMS-related tyrosine kinase 1	Coding	-1.42	0.3276	-1.73	0.0064	-1.68	0.0273
TC1200001034.rn.2	3.99	3.7	4.02	3.33	0.0377	0.1541	Flt1	ENCODES a protein that exhibits ATP binding AND growth factor binding AND transmembrane receptor protein tyrosine kinase activity AND INVOLVED IN activation of MAPKK activity AND intracellular receptor signaling pathway AND positive regulation of cell migration AND PARTICIPATES IN vascular endothelial growth factor signaling pathway AND axitinib pharmacodynamics pathway AND glypican signaling pat…	Coding	-1.22	0.2651	1.02	0.9326	-1.59	0.01
TC1000000501.rn.2	5.16	4.86	6.51	5.48	0.0008	0.0086	Flt4	fms-related tyrosine kinase 4	Coding	-1.23	0.6879	2.54	0.0006	1.25	0.0412
TC0600001192.rn.2	5.53	5.92	6.32	6.1	0.0402	0.1608	Fos	FBJ osteosarcoma oncogene	Coding	1.31	0.1114	1.73	0.0057	1.49	0.0657
TC1000001850.rn.2	8.93	9.14	9.77	9.29	0.023	0.1092	Gna13	guanine nucleotide binding protein (G protein), alpha 13	Coding	1.15	0.9135	1.79	0.0091	1.28	0.1581
TC0800003352.rn.2	11.81	11.5	13.76	12.97	5.33e-06	0.0002	Gnai2	guanine nucleotide binding protein (G protein), alpha inhibiting activity polypeptide 2	Coding	-1.24	0.9083	3.85	3.1e-06	2.22	0.001
TC0200004459.rn.2	9.31	9.49	10.74	10.18	0.0004	0.0051	Gnai3	guanine nucleotide binding protein (G protein), alpha inhibiting activity polypeptide 3	Coding	1.13	0.7604	2.69	0.0002	1.83	0.0148
TC0500002063.rn.2	12.78	13.09	14.32	13.41	0.0002	0.0032	Gnb1	guanine nucleotide binding protein (G protein), beta polypeptide 1	Coding	1.24	0.4542	2.91	4.06e-05	1.55	0.0539
TC1600001726.rn.2	10.55	10.98	12.27	11.78	1.9e-05	0.0005	Gnb1	guanine nucleotide binding protein (G protein), beta polypeptide 1	Pseudogene	1.35	0.0755	3.3	2.18e-06	2.35	0.0033
TC0400003740.rn.2	8.4	7.63	6.23	7.29	5.7e-05	0.0011	Gnb3	guanine nucleotide binding protein (G protein), beta polypeptide 3	Coding	-1.71	0.0662	-4.5	5.71e-06	-2.16	0.0242
TC0200003455.rn.2	6.71	6.25	9.91	8.18	1.16e-06	7.38e-05	Gnb4	guanine nucleotide binding protein (G protein), beta polypeptide 4	Coding	-1.38	0.1091	9.18	2.07e-06	2.77	0.0339
TC0800001116.rn.2	7.09	7.31	6.3	7.14	0.026	0.1196	Gnb5	guanine nucleotide binding protein (G protein), beta 5	Coding	1.16	0.6272	-1.74	0.0127	1.03	0.6067
TC1500000056.rn.2	4.75	4.32	5.83	4.94	0.0004	0.0049	Gng2	guanine nucleotide binding protein (G protein), gamma 2	Coding	-1.35	0.3189	2.11	0.0004	1.14	0.4172
TC0200002373.rn.2	12.8	12.53	11.74	12.32	0.0464	0.1773	Gng5	guanine nucleotide binding protein (G protein), gamma 5	Coding	-1.21	0.5718	-2.09	0.0084	-1.39	0.2583
TC0100000932.rn.2	8.67	8.33	8.07	8.4	0.5713	0.7786	Gng5; LOC100360499	guanine nucleotide binding protein (G protein), gamma 5 [Source:RGD Symbol;Acc:620807]; ENCODES a protein that exhibits signal transducer activity (inferred) AND INVOLVED IN G-protein coupled receptor signaling pathway (inferred) AND FOUND IN heterotrimeric G-protein complex (inferred) AND INTERACTS WITH cyclosporin A (ortholog) AND potassium dichromate (ortholog)	Coding	-1.26	0.583	-1.51	0.1829	-1.2	0.3897
TC0500000728.rn.2	4.98	4.97	6.09	5.82	0.0145	0.0776	Gng10	guanine nucleotide binding protein (G protein), gamma 10	Coding	-1.01	0.4913	2.16	0.0165	1.79	0.1231
TC0400001074.rn.2	12.33	12.1	13.74	13.17	6.67e-05	0.0013	Gng12	guanine nucleotide binding protein (G protein), gamma 12	Coding	-1.17	0.516	2.67	5.4e-05	1.79	0.0299
TC1900000145.rn.2	6.46	6.21	10.77	8.71	2.36e-07	2.74e-05	Hmox1	heme oxygenase 1	Coding	-1.18	0.9401	19.89	1.75e-07	4.75	0.0001
TC1300001380.rn.2	4.24	4.2	5.3	4.48	0.0201	0.0989	Ikbke	inhibitor of kappa light polypeptide gene enhancer in B-cells, kinase epsilon	Coding	-1.03	0.8904	2.08	0.0066	1.18	0.4875
TC0100005887.rn.2	11.88	11.8	14.15	12.67	1.23e-06	7.58e-05	Iqgap1	IQ motif containing GTPase activating protein 1	Coding	-1.06	0.9079	4.8	4.87e-07	1.73	0.0202
TC0700002836.rn.2	6.42	6.62	7.24	7.09	0.04	0.1603	Irak3	interleukin-1 receptor-associated kinase 3	Coding	1.15	0.415	1.77	0.0165	1.6	0.0245
TC0100002676.rn.2	4.08	4.24	6.61	5.56	7.29e-07	5.48e-05	Itgam	integrin, alpha M	Coding	1.12	0.4965	5.79	2.75e-07	2.8	0.0002
TC0300000959.rn.2	11.78	11.5	14.18	12.73	3.01e-06	0.0001	Itgav	integrin alpha V [Source:MGI Symbol;Acc:MGI:96608]; integrin, alpha V; ENCODES a protein that exhibits peptide binding AND receptor binding AND insulin-like growth factor I binding (ortholog) AND INVOLVED IN angiogenesis AND cell adhesion AND cell migration AND PARTICIPATES IN integrin mediated signaling pathway AND platelet-derived growth factor signaling pathway AND sphingosine 1-phosphate sign…	Coding	-1.21	0.7478	5.29	1.37e-06	1.94	0.0505
TC0100002677.rn.2	4.5	4.37	5.47	3.89	0.0008	0.0083	Itgax	integrin, alpha X	Coding	-1.1	0.4485	1.96	0.0016	-1.53	0.2303
TC2000001306.rn.2	4.84	4.8	8.87	6.83	2.56e-07	2.77e-05	Itgb2	integrin, beta 2	Coding	-1.03	0.4935	16.38	2.08e-07	3.98	0.0015
TC1000001737.rn.2	5.99	5.54	6.9	6.55	0.0033	0.0246	Itgb3	integrin, beta 3	Coding	-1.36	0.1581	1.89	0.0121	1.47	0.1544
TC1100001723.rn.2	8.58	8.32	9.93	9.22	0.0004	0.0045	Itgb5	integrin, beta 5	Coding	-1.2	0.8639	2.56	0.0001	1.57	0.0652
TC0500003159.rn.2	7.62	7.25	8.75	7.35	0.0074	0.0467	Jun	jun proto-oncogene	Coding	-1.3	0.5357	2.19	0.0076	-1.2	0.5026
TC1400000404.rn.2	12.16	11.77	9.62	10.98	0.0001	0.0021	Kdr	kinase insert domain receptor	Coding	-1.31	0.6719	-5.78	3.04e-05	-2.27	0.0466
TC1000001555.rn.2	8.06	8.24	10.49	8.88	2.51e-07	2.76e-05	Lasp1	LIM and SH3 protein 1	Coding	1.13	0.6624	5.39	1.25e-07	1.76	0.044
TC0700002125.rn.2	7.94	7.35	6.97	7.56	0.0061	0.0403	Map2k2	mitogen activated protein kinase kinase 2	Coding	-1.5	0.0344	-1.96	0.0007	-1.3	0.084
TC1900001053.rn.2	12.67	12.38	16.47	15.46	2.65e-09	1.66e-06	Mmp2	matrix metallopeptidase 2	Coding	-1.22	0.6681	13.92	3.74e-09	6.92	1.8e-06
TC0800003221.rn.2	5.21	5.54	6.64	6.05	0.0021	0.0173	Mras	muscle RAS oncogene homolog	Coding	1.25	0.4482	2.69	0.0004	1.79	0.0491
TC1400002186.rn.2	8.93	5.62	4.29	4.75	0.001	0.0095	Myl7	myosin, light chain 7, regulatory	Coding	-9.87	0.0006	-24.8	0.0005	-18.04	0.0006
TC0300002159.rn.2	10.09	11.22	13.14	10.44	0.0085	0.0518	Myl9	myosin, light chain 9, regulatory	Coding	2.19	0.117	8.29	0.001	1.27	0.1919
TC0400000158.rn.2	9.72	10.28	8.28	9.55	0.0016	0.0141	Napepld	N-acyl phosphatidylethanolamine phospholipase D	Coding	1.47	0.3032	-2.71	0.0019	-1.13	0.9143
TC1200000452.rn.2	10.38	10.19	9.15	9.11	0.0011	0.0107	Ncf1	neutrophil cytosolic factor 1	Coding	-1.15	0.5208	-2.35	0.0005	-2.42	0.0046
TC0100001968.rn.2	7.24	6.17	9.43	8.33	0.0007	0.0075	Nox4	NADPH oxidase 4	Coding	-2.1	0.3703	4.58	0.0006	2.13	0.2528
TC0200001877.rn.2	9.41	9.96	11.23	10.3	0.0001	0.0017	Nras	neuroblastoma ras oncogene	Coding	1.47	0.1195	3.54	1.23e-05	1.86	0.0074
TC0100002442.rn.2	9.12	8.24	10.09	9.26	0.003	0.0228	Pik3c2a	phosphatidylinositol-4-phosphate 3-kinase, catalytic subunit type 2 alpha	Coding	-1.85	0.1783	1.95	0.0056	1.1	0.4408
TC1300000276.rn.2	6.78	6.8	5.37	5.95	0.0027	0.021	Pik3c2b	phosphatidylinositol-4-phosphate 3-kinase, catalytic subunit type 2 beta	Coding	1.02	0.4789	-2.66	0.0005	-1.78	0.0329
TC0800003214.rn.2	7.93	7.31	9.13	8.06	0.0016	0.0142	Pik3cb	phosphatidylinositol-4,5-bisphosphate 3-kinase, catalytic subunit beta	Coding	-1.53	0.0502	2.3	0.009	1.1	0.9117
TC0600002284.rn.2	5.87	6.58	7.04	6.76	0.0038	0.0277	Pik3cg	phosphatidylinositol-4,5-bisphosphate 3-kinase, catalytic subunit gamma	Coding	1.64	0.1269	2.25	0.0005	1.85	0.019
TC0200002755.rn.2	11.8	12.34	12.95	12.97	0.0046	0.0321	Pik3r1	phosphoinositide-3-kinase, regulatory subunit 1 (alpha)	Coding	1.45	0.055	2.21	0.0024	2.24	0.0015
TC0200000900.rn.2	5.28	4.97	6.95	5.25	9.73e-05	0.0017	Pld1	phospholipase D1, phosphatidylcholine-specific	Coding	-1.24	0.9971	3.18	3.83e-05	-1.02	0.5923
TC0100005046.rn.2	4.82	4.31	9	6.19	1.78e-06	9.83e-05	Pld3	phospholipase D family, member 3	Coding	-1.42	0.159	18.21	2.37e-06	2.6	0.0722
TC0600001639.rn.2	6.09	6.27	8.66	7.41	7.37e-06	0.0003	Pld4	phospholipase D family, member 4	Coding	1.13	0.9282	5.94	4.14e-06	2.49	0.0029
TC0100002532.rn.2	4.86	4.96	6.83	5.81	2.3e-05	0.0006	Prkcb	protein kinase C, beta	Coding	1.07	0.6628	3.93	1.58e-05	1.94	0.0114
TC1600001155.rn.2	9.64	9.33	10.54	9.99	0.0206	0.1011	Prkcd	protein kinase C, delta	Coding	-1.24	0.6481	1.86	0.0101	1.27	0.7624
TC0600000130.rn.2	9.19	9.46	7.24	8.54	3.65e-05	0.0008	Prkce	protein kinase C, epsilon	Coding	1.21	0.6589	-3.84	1.83e-05	-1.56	0.1265
TC0600001735.rn.2	9.38	9.45	10.47	9.97	0.0006	0.0066	Prkd3	protein kinase D3	Coding	1.05	0.7126	2.13	0.0001	1.5	0.1792
TC1300000444.rn.2	4.67	4.58	7.12	6.2	7.42e-05	0.0014	Ptgs2	prostaglandin-endoperoxide synthase 2	Coding	-1.07	0.626	5.45	6.32e-05	2.89	0.0123
TC1500001856.rn.2	4.1	3.33	5.68	3.9	7.3e-05	0.0014	Ptk2b	protein tyrosine kinase 2 beta	Coding	-1.71	0.1318	2.98	0.0002	-1.16	0.8142
TC0700002768.rn.2	14.56	14.85	16.93	16.4	2.15e-06	0.0001	Rap1b	RAP1B, member of RAS oncogene family	Coding	1.22	0.2471	5.16	1.21e-06	3.58	3.87e-05
TC0800001539.rn.2	16.49	16.65	17.61	17	0.0011	0.0102	Rhoa	ras homolog family member A	Coding	1.12	0.4995	2.18	0.0002	1.43	0.0324
TC0600002109.rn.2	8.28	8.57	9.59	9.06	0.0033	0.0247	Rhob	ras homolog family member B	Coding	1.22	0.809	2.49	0.0008	1.72	0.1133
TC0200001917.rn.2	8.49	8.05	9.7	8.98	0.0009	0.0092	Rhoc	ras homolog family member C	Coding	-1.36	0.8144	2.31	0.0006	1.4	0.0238
TC0100006179.rn.2	6.49	5.96	7.75	6.84	0.0007	0.0073	Rhog	ras homolog family member G	Coding	-1.45	0.2896	2.39	0.0008	1.27	0.2372
TC0600001000.rn.2	7.52	7.07	9.46	8.17	0.0013	0.0123	Rhoj	ras homolog family member J	Coding	-1.37	0.2371	3.84	0.0018	1.57	0.3725
TC0600000149.rn.2	9.77	9.49	11.76	10.67	1.29e-05	0.0004	Rhoq	ras homolog family member Q	Coding	-1.21	0.2611	3.99	1.46e-05	1.87	0.0618
TC1000004395.rn.2	6.18	6.12	5.02	5.73	0.005	0.0344	Rhot2	ras homolog family member T2	Coding	-1.04	0.9308	-2.23	0.0016	-1.36	0.4174
TC0300003100.rn.2	8.18	8.48	10.89	9.47	1.05e-05	0.0003	Rnd3	Rho family GTPase 3	Coding	1.23	0.9971	6.54	4.11e-06	2.44	0.0126
TC0100001473.rn.2	8.26	8.2	9.43	8.58	0.0033	0.0244	Rras	related RAS viral (r-ras) oncogene homolog	Coding	-1.04	0.8027	2.26	0.0012	1.25	0.3417
TC0100006437.rn.2	10.92	11.08	10.06	10.4	0.004	0.0287	Rras2	related RAS viral (r-ras) oncogene homolog 2	Coding	1.12	0.4959	-1.82	0.0054	-1.43	0.0561
TC0500000993.rn.2	10.75	10.35	9.81	10.45	0.0432	0.169	Tek	TEK tyrosine kinase, endothelial	Coding	-1.31	0.7292	-1.91	0.0098	-1.23	0.588
TC0200005009.rn.2	5.77	5.79	7.94	8.26	2.23e-06	0.0001	Vcam1	vascular cell adhesion molecule 1	Coding	1.01	0.888	4.49	5.6e-06	5.59	6.12e-05
TC0900000240.rn.2	12.93	12.99	10.56	11.72	4.06e-05	0.0009	Vegfa	vascular endothelial growth factor A	Multiple_Complex	1.04	0.2779	-5.18	7.62e-05	-2.31	0.0143
TC0100007183.rn.2	15.62	15.67	12.82	14.82	2.43e-05	0.0006	Vegfb	vascular endothelial growth factor B	Coding	1.04	0.5645	-6.96	1.41e-05	-1.74	0.286

## Sheet: Figure 7
Figure 7c: Matrix Metalloproteinases
ID	Sham Avg (log2)	Sham + OXT Avg (log2)	MI Avg (log2)	MI + OXT Avg (log2)	Sample Condition F-Test	Sample Condition FDR F-Test	Gene Symbol	Description	Group	Sham + OXT vs Sham Fold Change	Sham + OXT vs Sham P-val	MI vs Sham Fold Change	MI vs Sham P-val	MI + OXT vs Sham Fold Change	MI + OXT vs Sham P-val
TC0700004051.rn.2	14.47	14.27	13.81	13.79	0.1678	0.4082	Bsg	basigin (Ok blood group)	Coding	-1.15	0.2571	-1.58	0.0333	-1.6	0.1362
TC2000000176.rn.2	3.53	3.58	3.35	3.15	0.278	0.5436	LOC103694380; Tnf	tumor necrosis factor; ENCODES a protein that exhibits tumor necrosis factor receptor binding AND cytokine activity (ortholog) AND identical protein binding (ortholog) AND INVOLVED IN apoptotic process AND calcium-mediated signaling AND cell activation AND PARTICIPATES IN tumor necrosis factor mediated signaling pathway AND ceramide signaling pathway AND interleukin-23 signaling pathway AND ASSOC…	Coding	1.04	0.7858	-1.13	0.5508	-1.3	0.1475
TC0800000043.rn.2	3.65	4.03	3.95	3.87	0.5596	0.771	Mmp3	matrix metallopeptidase 3	Coding	1.3	0.1726	1.24	0.639	1.17	0.3823
TC0800000049.rn.2	5	4.57	4.15	4.62	0.0764	0.2514	Mmp7	matrix metallopeptidase 7	Coding	-1.35	0.5999	-1.81	0.0153	-1.3	0.216
TC0800000046.rn.2	3.71	3.66	3.48	3.93	0.6254	0.8119	Mmp8	matrix metallopeptidase 8	Coding	-1.04	0.8016	-1.17	0.3565	1.16	0.7189
TC0300002310.rn.2	3.69	3.37	3.73	3.48	0.8667	0.9382	Mmp9	matrix metallopeptidase 9	Coding	-1.25	0.8367	1.03	0.4956	-1.16	0.5265
TC0800000045.rn.2	3.53	4.04	3.79	3.56	0.5604	0.7715	Mmp10	matrix metallopeptidase 10	Coding	1.43	0.3308	1.2	0.2823	1.02	0.9086
TC0800000042.rn.2	4.27	3.85	14.88	7.71	2.47e-08	6.56e-06	Mmp12	matrix metallopeptidase 12	Coding	-1.34	0.7579	1556	1.16e-08	10.86	0.0031
TC1500000461.rn.2	5.08	5.46	11.28	8.87	1.14e-08	4.48e-06	Mmp14	matrix metallopeptidase 14 (membrane-inserted)	Coding	1.29	0.3892	73.38	5.81e-09	13.8	4.21e-06
TC0500000274.rn.2	3.6	3.92	5.39	4.89	0.004	0.0288	Mmp16	matrix metallopeptidase 16	Coding	1.25	0.6176	3.45	0.0014	2.45	0.0198
TC0500004202.rn.2	5.12	5.22	8.91	7.41	2.79e-05	0.0007	Mmp23	matrix metallopeptidase 23	Coding	1.07	0.4805	13.83	2.79e-05	4.91	0.0121
TC0300002124.rn.2	3.21	3.41	3.42	3.13	0.828	0.9204	Mmp24	matrix metallopeptidase 24	Coding	1.15	0.801	1.15	0.6378	-1.06	0.6548
TC0X00001371.rn.2	5.25	4.9	9.97	8.84	1.18e-10	3.42e-07	Timp1	TIMP metallopeptidase inhibitor 1	Coding	-1.28	0.2646	26.2	4.01e-10	12	5.54e-08
TC0700002329.rn.2	10.41	10.49	11.44	10.7	0.2462	0.5072	Timp3	TIMP metallopeptidase inhibitor 3	Coding	1.06	0.9446	2.04	0.1263	1.22	0.2346
TC0400003572.rn.2	10.46	10.87	8.96	10.8	0.0012	0.011	Timp4	tissue inhibitor of metalloproteinase 4	Coding	1.33	0.1609	-2.84	0.004	1.27	0.2595
TSUnmapped00000006.rn.2	3.54	3.44	3.42	3.31	0.9677	0.9871	Tnf	tumor necrosis factor	Coding	-1.08	0.8014	-1.09	0.806	-1.17	0.6237
Figure 7d: Fibrosis signaling
ID	Sham Avg (log2)	Sham + OXT Avg (log2)	MI Avg (log2)	MI + OXT Avg (log2)	Sample Condition F-Test	Sample Condition FDR F-Test	Gene Symbol	Description	Group	Sham + OXT vs Sham Fold Change	Sham + OXT vs Sham P-val	MI vs Sham Fold Change	MI vs Sham P-val	MI + OXT vs Sham Fold Change	MI + OXT vs Sham P-val
TC0100007591.rn.2	11	11.35	15.75	12.93	4.34e-05	0.0009	Acta2	actin, alpha 2, smooth muscle, aorta	Coding	1.28	0.6048	26.91	2.55e-05	3.81	0.0535
TC1500001565.rn.2	4.9	4.59	4.69	4.51	0.8625	0.9359	Ang2	angiogenin, ribonuclease A family, member 2	Coding	-1.24	0.8921	-1.16	0.447	-1.31	0.646
TSUnmapped00000132.rn.2	4.12	4.73	4.19	4.32	0.8882	0.9503	Ang2	angiogenin, ribonuclease A family, member 2	Coding	1.53	0.5072	1.05	0.9906	1.15	0.8741
TC1700001962.rn.2	6	5.95	6.17	5.87	0.4655	0.7058	Bambi	BMP and activin membrane-bound inhibitor	Coding	-1.03	0.1806	1.13	0.9461	-1.1	0.3181
TC1300001206.rn.2	5.25	5.39	6.22	5.71	0.0683	0.2322	Bcl2	B-cell CLL/lymphoma 2	Coding	1.1	0.786	1.95	0.017	1.38	0.218
TC0700002235.rn.2	7.04	7.25	8.02	7.67	0.0057	0.0376	Brd4	bromodomain containing 4	Coding	1.15	0.493	1.96	0.0012	1.54	0.0434
TC0800003405.rn.2	2.97	3.04	2.78	2.76	0.8369	0.9251	Camp	cathelicidin antimicrobial peptide	Coding	1.05	0.6688	-1.14	0.7311	-1.15	0.7572
TC1600001643.rn.2	5.09	5.15	7.95	6.82	1.79e-07	2.25e-05	Casp3	caspase 3	Coding	1.04	0.8549	7.27	1.48e-07	3.31	0.0001
TC1400001188.rn.2	9.28	9.17	10.94	9.6	3.02e-05	0.0007	Ccdc88a	Protein Ccdc88a; coiled coil domain containing 88A [Source:RGD Symbol;Acc:1306694]; coiled coil domain containing 88A; ENCODES a protein that exhibits actin binding (ortholog) AND microtubule binding (ortholog) AND phosphatidylinositol binding (ortholog) AND INVOLVED IN activation of protein kinase B activity (ortholog) AND cell migration (ortholog) AND lamellipodium assembly (ortholog) AND FOUND…	Coding	-1.08	0.8582	3.16	1.19e-05	1.25	0.1821
TC1000001226.rn.2	7.87	7.47	11.29	8.88	2.59e-05	0.0006	Ccl2	chemokine (C-C motif) ligand 2	Coding	-1.32	0.7321	10.68	1.29e-05	2.01	0.0371
TC1000003426.rn.2	5.03	4.75	3.99	4.03	0.0041	0.029	Ccl5	chemokine (C-C motif) ligand 5	Coding	-1.21	0.381	-2.05	0.0019	-2	0.0054
TC0100007025.rn.2	8.28	7.71	8.35	8.01	0.6176	0.8071	Ccnd1	cyclin D1	Coding	-1.48	0.2898	1.05	0.8616	-1.21	0.7438
TC0300002314.rn.2	4.18	3.92	3.8	4.04	0.2841	0.5508	Cd40	CD40 molecule, TNF receptor superfamily member 5	Coding	-1.19	0.4017	-1.3	0.1727	-1.1	0.7002
TC0X00001360.rn.2	3.46	3.16	3.37	3.83	0.46	0.7018	Cd40lg	CD40 ligand	Coding	-1.23	0.8047	-1.07	0.7985	1.29	0.1615
TC0400001929.rn.2	7.1	6.92	7.35	6.64	0.4928	0.7257	Cdkn1b	cyclin-dependent kinase inhibitor 1B	Coding	-1.13	0.8904	1.19	0.284	-1.37	0.6685
TC0300002372.rn.2	3.42	3.29	3.63	3.21	0.3393	0.6059	Cebpb	CCAAT/enhancer binding protein (C/EBP), beta	Coding	-1.09	0.5862	1.16	0.3133	-1.15	0.4325
TC0500000414.rn.2	3.65	3.41	3.47	3.08	0.346	0.6109	Cnr1	cannabinoid receptor 1 (brain)	Coding	-1.18	0.7359	-1.13	0.7361	-1.48	0.1072
TC1000001453.rn.2	13.02	12.52	18.36	17.88	2.53e-08	6.56e-06	Col1a1	collagen, type I, alpha 1	Coding	-1.41	0.7703	40.69	6.19e-08	29.05	2.67e-06
TC0800001775.rn.2	14.63	14.48	14.92	15.02	0.1176	0.3288	Ctnnb1	catenin (cadherin associated protein), beta 1	Coding	-1.11	0.5663	1.22	0.0728	1.31	0.4779
TC1900000437.rn.2	9.79	10.23	10.76	11.14	0.0121	0.0675	Ednra	endothelin receptor type A; ENCODES a protein that exhibits endothelin receptor activity AND INVOLVED IN aging AND cellular response to mechanical stimulus AND fibroblast proliferation AND PARTICIPATES IN endothelin signaling pathway AND inflammatory response pathway AND Rho/Rac/Cdc42 mediated signaling pathway AND ASSOCIATED WITH acute pancreas inflammation AND glomerulosclerosis AND heart left …	Coding	1.35	0.6328	1.96	0.0068	2.54	0.0161
TC0X00002680.rn.2	6.64	6.02	5.07	5.41	0.0014	0.0124	Elk1	ELK1, member of ETS oncogene family; ENCODES a protein that exhibits chromatin binding AND core promoter binding AND double-stranded DNA binding AND INVOLVED IN cellular response to gamma radiation AND cellular response to lipid AND cellular response to testosterone stimulus AND PARTICIPATES IN hypoxia inducible factor pathway AND platelet-derived growth factor signaling pathway AND sphingosine 1…	Coding	-1.53	0.108	-2.96	0.0002	-2.33	0.0044
TC0400002820.rn.2	6.85	6.89	7.51	7.03	0.0734	0.2445	Ezh2	enhancer of zeste 2 polycomb repressive complex 2 subunit	Coding	1.03	0.4582	1.58	0.0708	1.14	0.3183
TC0200001019.rn.2	5.55	6.02	7.18	6.43	0.0002	0.0023	Fgf2	fibroblast growth factor 2	Coding	1.38	0.2033	3.1	2.05e-05	1.84	0.013
TC1600001875.rn.2	9.71	9.32	11.17	10.32	2.55e-05	0.0006	Fgfr1	Fibroblast growth factor receptor 1	Coding	-1.32	0.3247	2.74	2.4e-05	1.53	0.0967
TC0200001128.rn.2	10.96	10.72	10.11	10.18	0.0147	0.0783	Foxo1	forkhead box O1	Coding	-1.19	0.0998	-1.8	0.0034	-1.71	0.0099
TC0X00000613.rn.2	7.73	7.59	6.77	7.28	0.0013	0.0118	Foxo4	forkhead box O4	Coding	-1.1	0.6817	-1.94	0.0003	-1.36	0.0636
TC0800000214.rn.2	3.49	3.54	3.93	3.67	0.3244	0.5926	Icam1	intercellular adhesion molecule 1	Coding	1.03	0.7736	1.36	0.1806	1.14	0.7102
TC0900000341.rn.2	3.97	3.63	3.39	3.89	0.4226	0.6732	Il17a	interleukin 17A	Coding	-1.27	0.38	-1.5	0.141	-1.06	0.8236
TC0400001683.rn.2	4.25	4.06	7.03	5.15	3.24e-05	0.0007	Il17ra	interleukin 17 receptor A	Coding	-1.14	0.9578	6.86	1.27e-05	1.87	0.0245
TC1600001011.rn.2	6.06	5.57	6.11	5.55	0.622	0.8096	Irs2	insulin receptor substrate 2; ENCODES a protein that exhibits 14-3-3 protein binding AND insulin receptor binding AND phosphatidylinositol 3-kinase binding AND INVOLVED IN cellular response to glucose stimulus AND cellular response to insulin stimulus AND cellular response to peptide AND PARTICIPATES IN insulin signaling pathway AND erythropoietin signaling pathway AND insulin-like growth factor …	Coding	-1.4	0.5268	1.04	0.9117	-1.42	0.2847
TC1000001737.rn.2	5.99	5.54	6.9	6.55	0.0033	0.0246	Itgb3	integrin, beta 3	Coding	-1.36	0.1581	1.89	0.0121	1.47	0.1544
TC0500003222.rn.2	12.49	12.59	12.76	12.43	0.5685	0.7772	Jak1	Janus kinase 1	Coding	1.07	0.4584	1.21	0.193	-1.04	0.7506
TC0100003443.rn.2	9.79	8.98	11.36	9.69	2.76e-05	0.0007	Jak2	Janus kinase 2	Coding	-1.75	0.0257	2.97	0.0002	-1.07	0.514
TC0500003159.rn.2	7.62	7.25	8.75	7.35	0.0074	0.0467	Jun	jun proto-oncogene	Coding	-1.3	0.5357	2.19	0.0076	-1.2	0.5026
TC0100003374.rn.2	12.7	12.73	13.45	12.97	0.8373	0.9251	Klf9	Kruppel-like factor 9	Coding	1.02	0.9064	1.67	0.5102	1.21	0.4953
TC0400000505.rn.2	4.32	4.29	3.91	4.51	0.6139	0.8048	Lep	leptin	Coding	-1.01	0.9304	-1.32	0.2967	1.14	0.9017
TC0500001077.rn.2	4.13	5.24	4.62	4.46	0.4106	0.6635	Lepr; Leprot	leptin receptor; leptin receptor overlapping transcript	Coding	2.16	0.1386	1.4	0.5168	1.25	0.8258
TC0500000628.rn.2	9.38	9.03	12.74	10.83	9.19e-07	6.28e-05	LOC103690035; Tgfbr1	TGF-beta receptor type-1-like; ENCODES a protein that exhibits ATP binding AND protein complex binding AND protein heterodimerization activity AND INVOLVED IN aging AND digestive tract development AND embryo development AND PARTICIPATES IN transforming growth factor-beta Smad dependent signaling pathway AND altered transforming growth factor-beta Smad dependent signaling pathway AND colorectal ca…	Coding	-1.28	0.3108	10.22	8.85e-07	2.73	0.0117
TC2000000176.rn.2	3.53	3.58	3.35	3.15	0.278	0.5436	LOC103694380; Tnf	tumor necrosis factor; ENCODES a protein that exhibits tumor necrosis factor receptor binding AND cytokine activity (ortholog) AND identical protein binding (ortholog) AND INVOLVED IN apoptotic process AND calcium-mediated signaling AND cell activation AND PARTICIPATES IN tumor necrosis factor mediated signaling pathway AND ceramide signaling pathway AND interleukin-23 signaling pathway AND ASSOC…	Coding	1.04	0.7858	-1.13	0.5508	-1.3	0.1475
TC0500000370.rn.2	10.19	10.37	9.59	9.66	0.0923	0.2832	Map3k7	mitogen activated protein kinase kinase kinase 7 [Source:RGD Symbol;Acc:1309438]; mitogen activated protein kinase kinase kinase 7; ENCODES a protein that exhibits ATP binding AND MAP kinase kinase kinase activity AND MAP kinase kinase activity (ortholog) AND INVOLVED IN activation of MAPKK activity AND MAPK cascade AND positive regulation of I-kappaB kinase/NF-kappaB signaling AND PARTICIPATES I…	Coding	1.14	0.2116	-1.51	0.2333	-1.44	0.4475
TSUnmapped00000040.rn.2	10.69	11.02	10.11	10.28	0.0104	0.0603	Map3k7	mitogen activated protein kinase kinase kinase 7	Coding	1.26	0.344	-1.49	0.0135	-1.32	0.2172
TC0800000044.rn.2	3.39	3.32	3.01	3.16	0.568	0.7769	Mmp1	matrix metallopeptidase 1	Coding	-1.05	0.7057	-1.3	0.2738	-1.18	0.8212
TC0800000040.rn.2	3	3.58	3.17	3.01	0.1459	0.3754	Mmp13	matrix metallopeptidase 13	Coding	1.49	0.06	1.12	0.6812	1	0.9503
TC0500001909.rn.2	8.02	8.06	7.58	7.88	0.1647	0.4036	Mtor	mechanistic target of rapamycin (serine/threonine kinase)	Coding	1.02	0.7857	-1.36	0.0696	-1.1	0.4609
TC0700001200.rn.2	4.16	3.6	5.4	4.76	0.0001	0.0018	Myc	myelocytomatosis oncogene	Coding	-1.48	0.4953	2.36	0.0001	1.51	0.0179
TC0800003545.rn.2	7.55	7.17	8.8	8.44	3.44e-05	0.0008	Myd88	myeloid differentiation primary response 88	Coding	-1.3	0.135	2.37	0.0002	1.84	0.0092
TC1200000452.rn.2	10.38	10.19	9.15	9.11	0.0011	0.0107	Ncf1	neutrophil cytosolic factor 1	Coding	-1.15	0.5208	-2.35	0.0005	-2.42	0.0046
TC0100001968.rn.2	7.24	6.17	9.43	8.33	0.0007	0.0075	Nox4	NADPH oxidase 4	Coding	-2.1	0.3703	4.58	0.0006	2.13	0.2528
TC0100003832.rn.2	11.69	11.98	13.53	13.04	1.49e-05	0.0004	Pdcd4	programmed cell death 4	Coding	1.23	0.9078	3.59	2.15e-05	2.55	0.0003
TC0300000812.rn.2	16.88	16.7	13.26	15.47	0.0001	0.0017	Pdk1	pyruvate dehydrogenase kinase, isozyme 1	Coding	-1.13	0.4983	-12.32	6.39e-05	-2.65	0.2764
TC1000003999.rn.2	7.4	7.29	7.78	7.67	0.1378	0.3627	Prkca	protein kinase C, alpha	Coding	-1.07	0.9266	1.3	0.1734	1.21	0.0825
TC0100004652.rn.2	2.85	2.96	3.09	2.9	0.8982	0.955	Prkcg	protein kinase C, gamma	Coding	1.08	0.7066	1.18	0.9694	1.04	0.741
TC0100003490.rn.2	15.6	15.53	16.82	16.19	0.0001	0.002	Pten	phosphatase and tensin homolog	Coding	-1.05	0.5608	2.33	8.39e-05	1.51	0.0598
TC0700003313.rn.2	8.69	8.67	9.43	8.65	0.0035	0.0257	Ptk2	protein tyrosine kinase 2	Multiple_Complex	-1.02	0.7894	1.67	0.0016	-1.03	0.8773
TC0400001614.rn.2	3.19	3.5	3.04	3.36	0.4326	0.6817	Rho	rhodopsin	Coding	1.24	0.3545	-1.11	0.6056	1.12	0.3494
TC0800001539.rn.2	16.49	16.65	17.61	17	0.0011	0.0102	Rhoa	ras homolog family member A	Coding	1.12	0.4995	2.18	0.0002	1.43	0.0324
TC1700001651.rn.2	5.65	5.5	6.72	5.91	0.0041	0.029	Ripk1	receptor (TNFRSF)-interacting serine-threonine kinase 1	Coding	-1.11	0.4545	2.1	0.0039	1.2	0.1382
TC1200000390.rn.2	7.38	7.27	13.12	9.07	7.64e-09	3.77e-06	Serpine1	serpin peptidase inhibitor, clade E (nexin, plasminogen activator inhibitor type 1), member 1	Coding	-1.08	0.5639	53.29	4.84e-09	3.21	0.0003
TC0400002110.rn.2	3.09	3.51	3.27	3.35	0.8214	0.9174	Shh	sonic hedgehog	Coding	1.34	0.4991	1.13	0.5106	1.2	0.3822
TC0100001188.rn.2	11.01	12.12	12.11	12.06	0.0024	0.0193	Sirt2	sirtuin 2	Coding	2.16	0.004	2.15	0.0007	2.07	0.0016
TC1800001682.rn.2	11.35	11.39	12.1	11.58	0.0159	0.0834	Smad4	SMAD family member 4	Coding	1.03	0.8343	1.68	0.0044	1.17	0.1209
TC1800000829.rn.2	5.36	5.67	5.69	5.81	0.3513	0.6152	Smad7	SMAD family member 7	Coding	1.24	0.4369	1.25	0.109	1.36	0.1719
TC0400000527.rn.2	5.51	5.4	7.68	7.57	0.0008	0.0084	Smo	smoothened, frizzled class receptor	Coding	-1.08	0.4932	4.5	0.0027	4.18	0.0082
TC0300002366.rn.2	3.99	4.38	4.68	4.22	0.0635	0.2207	Snai1	snail family zinc finger 1	Coding	1.3	0.3568	1.61	0.0097	1.17	0.2485
TC0100004435.rn.2	16.47	16.75	14.29	16.05	0.0001	0.0022	Sod2	superoxide dismutase 2, mitochondrial	Coding	1.21	0.2829	-4.55	0.0001	-1.34	0.4641
TC0700001901.rn.2	9.21	9.09	9.57	9.2	0.3068	0.5755	Sp1	Sp1 transcription factor	Coding	-1.09	0.6168	1.29	0.1727	-1	0.6987
TC1000003816.rn.2	11.91	12.29	12.15	11.74	0.6678	0.8355	Stat3	signal transducer and activator of transcription 3 (acute-phase response factor)	Coding	1.3	0.9382	1.18	0.8997	-1.12	0.3368
TC0200001235.rn.2	2.65	2.77	2.46	2.76	0.8942	0.9529	Sucnr1	succinate receptor 1	Coding	1.09	0.6914	-1.14	0.7867	1.08	0.6822
TC0800003272.rn.2	8.54	8.07	10.27	9.82	0.0008	0.0084	Tf; Srprb	transferrin; signal recognition particle receptor, B subunit	Coding	-1.38	0.7004	3.33	0.002	2.44	0.0051
TC1100001750.rn.2	13.47	13.57	10.46	12.16	1.3e-05	0.0004	Tfrc	transferrin receptor	Coding	1.07	0.9573	-8.04	4.43e-06	-2.47	0.0292
TC0500000606.rn.2	9.44	9.13	12.73	10.75	3.96e-07	3.78e-05	Tgfbr1	transforming growth factor, beta receptor 1	Coding	-1.24	0.3773	9.78	2.97e-07	2.48	0.0184
TC0X00001371.rn.2	5.25	4.9	9.97	8.84	1.18e-10	3.42e-07	Timp1	TIMP metallopeptidase inhibitor 1	Coding	-1.28	0.2646	26.2	4.01e-10	12	5.54e-08
TC0800002211.rn.2	5.68	5.34	5.18	5.51	0.7408	0.8754	Tirap	toll-interleukin 1 receptor (TIR) domain-containing adaptor protein	Coding	-1.26	0.7247	-1.41	0.5181	-1.12	0.6805
TC0500000802.rn.2	7.04	7.01	8.66	8.28	5.78e-05	0.0011	Tlr4	toll-like receptor 4	Coding	-1.02	0.6946	3.08	8.78e-05	2.36	0.0022
TSUnmapped00000006.rn.2	3.54	3.44	3.42	3.31	0.9677	0.9871	Tnf	tumor necrosis factor	Coding	-1.08	0.8014	-1.09	0.806	-1.17	0.6237
TC1900001335.rn.2	3.91	4.06	4.02	3.98	0.629	0.8132	Tradd	TNFRSF1A-associated via death domain	Coding	1.11	0.532	1.08	0.2311	1.05	0.3408
TC0300001256.rn.2	7.99	7.84	8.51	7.94	0.1262	0.3427	Traf6	TNF receptor-associated factor 6, E3 ubiquitin protein ligase	Coding	-1.11	0.9515	1.44	0.0606	-1.03	0.7141
TC0300004091.rn.2	10.42	10.83	11.44	10.98	0.0444	0.1719	Trpm7	transient receptor potential cation channel, subfamily M, member 7	Coding	1.33	0.9124	2.03	0.0132	1.48	0.1906
TC0200005009.rn.2	5.77	5.79	7.94	8.26	2.23e-06	0.0001	Vcam1	vascular cell adhesion molecule 1	Coding	1.01	0.888	4.49	5.6e-06	5.59	6.12e-05
TC1000003470.rn.2	10.11	10.15	10.54	10.44	0.3874	0.6472	Vmp1; Mir21	vacuole membrane protein 1; microRNA 21	Multiple_Complex	1.03	0.4946	1.34	0.0931	1.26	0.4499
Figure 7e: Integrin mediated cell adhesion
ID	Sham Avg (log2)	Sham + OXT Avg (log2)	MI Avg (log2)	MI + OXT Avg (log2)	Sample Condition F-Test	Sample Condition FDR F-Test	Gene Symbol	Description	Group	Sham + OXT vs Sham Fold Change	Sham + OXT vs Sham P-val	MI vs Sham Fold Change	MI vs Sham P-val	MI + OXT vs Sham Fold Change	MI + OXT vs Sham P-val
TC0600003247.rn.2	14.67	15.19	14.01	14.75	0.0207	0.1011	Akt1	v-akt murine thymoma viral oncogene homolog 1	Coding	1.43	0.1265	-1.58	0.0574	1.06	0.7507
TC0100001129.rn.2	10.86	11.38	10.2	10.71	0.0024	0.0193	Akt2	v-akt murine thymoma viral oncogene homolog 2	Coding	1.43	0.0643	-1.59	0.014	-1.11	0.4478
TC1300002011.rn.2	7.25	7.77	8.86	8.08	0.0002	0.0029	Akt3	v-akt murine thymoma viral oncogene homolog 3	Coding	1.44	0.1509	3.05	3.28e-05	1.77	0.0034
TC1300002021.rn.2	2.59	3.29	2.6	2.65	0.4292	0.6788	Akt3	v-akt murine thymoma viral oncogene homolog 3 (protein kinase B, gamma) (Akt3), mRNA. Chalmel, et. al. Testis-expressed Unannotated Transcripts (TUTs)	NonCoding	1.62	0.1611	1.01	0.9587	1.04	0.7972
TC0X00001372.rn.2	11.45	12.15	10.51	11.18	0.0001	0.0023	Araf	A-Raf proto-oncogene, serine/threonine kinase	Coding	1.63	0.1093	-1.92	0.0004	-1.21	0.3567
TC0X00002283.rn.2	5.13	4.83	7.43	6.59	9.19e-06	0.0003	Capn6	calpain 6	Coding	-1.23	0.5369	4.92	1.06e-05	2.76	0.0028
TC0400001558.rn.2	9.82	9.71	8.24	8.99	4.21e-05	0.0009	Cav3	caveolin 3	Coding	-1.08	0.8058	-2.98	1.99e-05	-1.78	0.0294
TC0500003881.rn.2	17.48	17.9	18.59	18.08	0.003	0.0228	Cdc42	cell division cycle 42	Coding	1.34	0.1433	2.16	0.0004	1.52	0.0115
TC0100002285.rn.2	10.88	10.04	11.07	10.66	0.0306	0.1336	Ilk	integrin-linked kinase	Coding	-1.79	0.0183	1.14	0.6219	-1.17	0.7542
TC0200002942.rn.2	10.17	9.61	10.72	9.43	0.0261	0.1197	Itga1	integrin, alpha 1	Coding	-1.47	0.1298	1.47	0.2612	-1.66	0.0488
TC0700000053.rn.2	10.06	9.87	7.73	9.21	9.02e-05	0.0016	Itga7	integrin, alpha 7	Coding	-1.13	0.8831	-5	2.61e-05	-1.79	0.0799
TC1700002243.rn.2	5.21	5.22	10.75	7.3	1.49e-07	1.97e-05	Itga8	integrin, alpha 8	Coding	1.01	0.4002	46.58	1.08e-07	4.26	0.0079
TC0100002676.rn.2	4.08	4.24	6.61	5.56	7.29e-07	5.48e-05	Itgam	integrin, alpha M	Coding	1.12	0.4965	5.79	2.75e-07	2.8	0.0002
TC1900000902.rn.2	15.3	15.61	17.73	16.78	4.12e-07	3.84e-05	Itgb1	integrin, beta 1	Coding	1.24	0.3639	5.37	1.08e-07	2.79	0.0004
TC1000001737.rn.2	5.99	5.54	6.9	6.55	0.0033	0.0246	Itgb3	integrin, beta 3	Coding	-1.36	0.1581	1.89	0.0121	1.47	0.1544
TC0800002747.rn.2	10.14	9.65	9.7	9.31	0.0167	0.0861	Map2k1	mitogen activated protein kinase kinase 1	Coding	-1.4	0.0239	-1.36	0.0133	-1.77	0.0032
TC0700002125.rn.2	7.94	7.35	6.97	7.56	0.0061	0.0403	Map2k2	mitogen activated protein kinase kinase 2	Coding	-1.5	0.0344	-1.96	0.0007	-1.3	0.084
TC1000002953.rn.2	4.02	4.13	4.95	4.1	0.0102	0.0598	Mapk7	mitogen-activated protein kinase 7 (Mapk7), mRNA; ENCODES a protein that exhibits ATP binding AND MAP kinase activity AND mitogen-activated protein kinase binding (ortholog) AND INVOLVED IN ERK5 cascade AND MAPK cascade AND protein autophosphorylation AND PARTICIPATES IN Erk5 MAPK signaling pathway AND altered Erk5 MAPK signaling pathway AND gonadotropin-releasing hormone signaling pathway AND AS…	Coding	1.08	0.5638	1.9	0.0058	1.05	0.7573
TC1000002981.rn.2	4.02	4	4.82	4.15	0.0134	0.073	Mapk7	mitogen-activated protein kinase 7	Coding	-1.01	0.4308	1.74	0.0098	1.1	0.6903
TC0100002088.rn.2	5.98	6.62	9.13	6.96	4.3e-06	0.0002	Pak1	p21 protein (Cdc42/Rac)-activated kinase 1	Coding	1.56	0.8647	8.89	1.32e-06	1.98	0.0393
TC1100000763.rn.2	10.25	10.17	11.17	10.5	0.0022	0.0178	Pak2	p21 protein (Cdc42/Rac)-activated kinase 2	Coding	-1.06	0.4696	1.9	0.0015	1.19	0.4417
TC1100000788.rn.2	11.04	11.04	12.11	11.5	0.0039	0.0283	Pak2	p21 protein (Cdc42/Rac)-activated kinase 2 (Pak2), mRNA; p21 protein (Cdc42/Rac)-activated kinase 2 [Source:RGD Symbol;Acc:61953]; ENCODES a protein that exhibits identical protein binding (ortholog) AND protein kinase binding (ortholog) AND protein serine/threonine kinase activity (ortholog) AND INVOLVED IN negative regulation of apoptotic process (ortholog) AND negative regulation of cysteine-t…	Coding	-1	0.793	2.1	0.0009	1.37	0.3797
TC1600000285.rn.2	4.74	4.26	5.23	4.92	0.003	0.0231	Pik3r2	phosphoinositide-3-kinase, regulatory subunit 2 (beta)	Coding	-1.39	0.0503	1.41	0.039	1.13	0.2469
TC0700003313.rn.2	8.69	8.67	9.43	8.65	0.0035	0.0257	Ptk2	protein tyrosine kinase 2	Multiple_Complex	-1.02	0.7894	1.67	0.0016	-1.03	0.8773
TC0400003580.rn.2	11.23	11	10.63	10.38	0.0093	0.0557	Raf1	v-raf-leukemia viral oncogene 1	Coding	-1.17	0.44	-1.52	0.0052	-1.8	0.0084
TC0700002768.rn.2	14.56	14.85	16.93	16.4	2.15e-06	0.0001	Rap1b	RAP1B, member of RAS oncogene family	Coding	1.22	0.2471	5.16	1.21e-06	3.58	3.87e-05
TC0200004978.rn.2	7.06	6.91	9.5	8.66	5.18e-07	4.35e-05	Shc1	SHC (Src homology 2 domain containing) transforming protein 1	Coding	-1.12	0.5313	5.41	7.48e-07	3.02	0.0002
TC0300002174.rn.2	5.77	5.69	6.56	6.88	0.0303	0.1329	Src	SRC proto-oncogene, non-receptor tyrosine kinase	Coding	-1.06	0.717	1.73	0.0335	2.16	0.0701
TC0900002233.rn.2	16.76	16.86	15.3	15.72	9.4e-05	0.0016	Tns1	tensin 1	Coding	1.07	0.3254	-2.75	0.0002	-2.04	0.0096

## Sheet: Figure 8
Figure 8d: Cardiac action potential genes
ID	Sham Avg (log2)	Sham + OXT Avg (log2)	MI Avg (log2)	MI + OXT Avg (log2)	Sample Condition F-Test	Sample Condition FDR F-Test	Gene Symbol	Description	Group	Sham + OXT vs Sham Fold Change	Sham + OXT vs Sham P-val	MI vs Sham Fold Change	MI vs Sham P-val	MI + OXT vs Sham Fold Change	MI + OXT vs Sham P-val
TC0200004336.rn.2	15.06	15.03	13.5	14.31	0.0069	0.0442	Atp1a1	ATPase, Na+/K+ transporting, alpha 1 polypeptide	Coding	-1.02	0.7146	-2.94	0.002	-1.68	0.0468
TC1300002280.rn.2	12.28	12.34	8.75	10.02	2.88e-06	0.0001	Atp1a2	ATPase, Na+/K+ transporting, alpha 2 polypeptide	Coding	1.04	0.4243	-11.51	2.62e-06	-4.79	0.0079
TC0100004979.rn.2	3.93	4.18	4.44	4.41	0.2898	0.5569	Atp1a3	ATPase, Na+/K+ transporting, alpha 3 polypeptide	Coding	1.19	0.2626	1.42	0.2893	1.4	0.0614
TC1300002279.rn.2	4.32	4.01	3.44	3.65	0.0422	0.1665	Atp1a4; Atp1a2	ATPase, Na+/K+ transporting, alpha 4 polypeptide; ATPase, Na+/K+ transporting, alpha 2 polypeptideATPase, Na+/K+ transporting, alpha 4 polypeptide; ENCODES a protein that exhibits sodium:potassium-exchanging ATPase activity AND INVOLVED IN regulation of cellular pH AND sodium ion transmembrane transport AND sperm motility AND PARTICIPATES IN aldosterone signaling pathway AND bile acid transport p…	Coding	-1.24	0.5275	-1.84	0.0136	-1.59	0.0456
TC1200000643.rn.2	19.92	19.88	19.87	19.92	0.9988	0.9995	Atp2a2	ATPase, Ca++ transporting, cardiac muscle, slow twitch 2	Multiple_Complex	-1.03	0.9724	-1.04	0.9924	-1	0.9135
TC0400003635.rn.2	10.66	10.8	8.67	9.88	6.91e-06	0.0003	Cacna1c	calcium channel, voltage-dependent, L type, alpha 1C subunit	Coding	1.1	0.3479	-3.96	6.02e-06	-1.72	0.0516
TC1000003589.rn.2	4.85	4.42	5.5	4.95	0.024	0.1127	Cacna1g	calcium channel, voltage-dependent, T type, alpha 1G subunit	Coding	-1.35	0.3869	1.57	0.0203	1.08	0.5581
TC0600001346.rn.2	15.21	15.15	15.93	15.16	0.03	0.1323	Calm1	calmodulin 1	Coding	-1.05	0.8115	1.65	0.017	-1.04	0.7
TC1500002166.rn.2	12.5	11.81	12.45	12.32	0.1446	0.3732	Calm2	calmodulin 2 [Source:RGD Symbol;Acc:2258]; calmodulin 2	Coding	-1.6	0.1279	-1.03	0.3754	-1.13	0.8154
TC0600001870.rn.2	9.11	9.07	9.4	8.9	0.2011	0.4544	Calm2	calmodulin 2	Multiple_Complex	-1.03	0.7963	1.22	0.1139	-1.15	0.6591
TC0100004882.rn.2	13.82	12.86	12.61	13.03	0.0157	0.0825	Calm3	calmodulin 3	Coding	-1.95	0.0198	-2.33	0.0024	-1.73	0.0475
TC0200001860.rn.2	19.87	19.83	19.75	19.88	0.6734	0.8389	Casq2	calsequestrin 2 (cardiac muscle)	Coding	-1.03	0.6387	-1.08	0.4429	1.01	0.9267
TC2000000750.rn.2	16.8	16.84	14.76	15.85	9.95e-05	0.0017	Gja1	gap junction protein, alpha 1	Coding	1.02	0.4036	-4.12	9.66e-05	-1.94	0.0504
TC1000003885.rn.2	7.23	6.89	7.36	7.02	0.6203	0.8087	Gjc1	gap junction protein, gamma 1	Coding	-1.27	0.2739	1.09	0.9086	-1.16	0.9408
TC0700004050.rn.2	9.74	9.89	7.72	9.14	0.0011	0.0106	Hcn2	hyperpolarization activated cyclic nucleotide-gated potassium channel 2	Coding	1.11	0.5764	-4.07	0.0006	-1.52	0.2161
TC0800000831.rn.2	6.08	5.62	6.53	5.58	0.0542	0.1979	Hcn4	hyperpolarization activated cyclic nucleotide-gated potassium channel 4	Coding	-1.37	0.2996	1.37	0.0709	-1.41	0.5605
TC0300001356.rn.2	6.06	5.92	5.02	5.69	0.0025	0.0199	Kcna4	potassium channel, voltage gated shaker related subfamily A, member 4	Coding	-1.1	0.7326	-2.06	0.0011	-1.29	0.3498
TC0400003774.rn.2	4.19	4.19	3.31	4.11	0.2887	0.5555	Kcna5	potassium channel, voltage gated shaker related subfamily A, member 5	Coding	1	0.3871	-1.84	0.2604	-1.06	0.7732
TC0400000450.rn.2	8.06	8.1	6.71	7.65	0.0005	0.0057	Kcnd2	potassium channel, voltage-gated Shal-related subfamily D, member 2	Coding	1.03	0.3274	-2.55	0.0005	-1.33	0.5084
TC0200001930.rn.2	4.53	4.53	4.2	4.36	0.2421	0.5023	Kcnd3	potassium channel, voltage-gated Shal-related subfamily D, member 3	Coding	-1	0.9611	-1.26	0.0738	-1.12	0.5157
TC1100001333.rn.2	4.38	4.31	4.66	4.29	0.7456	0.8783	Kcne1	potassium channel, voltage-gated Isk-related subfamily E regulatory beta subunit 1	Coding	-1.05	0.9123	1.22	0.4208	-1.06	0.5842
TC1100000278.rn.2	3.73	3.86	3.87	4.26	0.4867	0.7222	Kcne2	potassium channel, voltage-gated Isk-related subfamily E regulatory beta subunit 2	Coding	1.1	0.2283	1.11	0.7293	1.45	0.184
TC0400000114.rn.2	5.47	5.44	4.52	5.46	0.0355	0.1478	Kcnh2	potassium channel, voltage gated eag related subfamily H, member 2	Coding	-1.02	0.7653	-1.93	0.0162	-1.01	0.9999
TC0100003651.rn.2	15.77	16.57	13.11	15.73	2.61e-05	0.0006	Kcnip2	Kv channel-interacting protein 2 [Source:RGD Symbol;Acc:70887]; ENCODES a protein that exhibits calcium ion binding AND potassium channel regulator activity AND A-type (transient outward) potassium channel activity (ortholog) AND INVOLVED IN clustering of voltage-gated potassium channels AND protein heterooligomerization AND membrane repolarization (ortholog) AND PARTICIPATES IN calcium/calcium-m…	Coding	1.74	0.1308	-6.33	5.56e-05	-1.03	0.7978
TSUnmapped00000090.rn.2	14.23	15.08	11.51	13.97	6.89e-05	0.0013	Kcnip2	Kv channel-interacting protein 2	Coding	1.79	0.1922	-6.6	0.0001	-1.2	0.8492
TSUnmapped00000091.rn.2	13.66	14.26	10.99	13.18	7.5e-05	0.0014	Kcnip2	Kv channel-interacting protein 2	Coding	1.52	0.1996	-6.35	0.0001	-1.39	0.8631
TSUnmapped00000089.rn.2	14.42	15.09	11.73	14.25	7.73e-05	0.0014	Kcnip2	Kv channel-interacting protein 2	Coding	1.59	0.1892	-6.44	0.0001	-1.13	0.8017
TC1000001868.rn.2	8.99	8.76	7.04	8.28	0.0003	0.0038	Kcnj2	potassium channel, inwardly rectifying subfamily J, member 2	Coding	-1.17	0.8039	-3.86	8.53e-05	-1.63	0.0302
TC0100005418.rn.2	7.86	7.38	5.02	6.6	1.26e-06	7.73e-05	Kcnj11	potassium channel, inwardly rectifying subfamily J, member 11	Coding	-1.4	0.4254	-7.13	2.66e-07	-2.39	0.0158
TC1000000774.rn.2	5.03	5.63	4.28	5.07	0.0125	0.0694	Kcnj12	potassium channel, inwardly rectifying subfamily J, member 12	Coding	1.51	0.377	-1.69	0.0161	1.03	0.1845
TC1900000871.rn.2	3.43	3.08	2.93	2.76	0.1983	0.4509	Kcnk1	potassium channel, two pore domain subfamily K, member 1	Coding	-1.27	0.1642	-1.42	0.0841	-1.6	0.0562
TC0600002034.rn.2	5.07	5.14	4.48	4.54	0.0395	0.1592	Kcnk3	potassium channel, two pore domain subfamily K, member 3	Coding	1.05	0.9897	-1.51	0.0207	-1.44	0.0809
TC0100008154.rn.2	5.17	4.68	4.71	4.11	0.0408	0.1622	Kcnk4	potassium channel, two pore domain subfamily K, member 4	Coding	-1.41	0.4343	-1.38	0.1843	-2.09	0.0079
TC0100005123.rn.2	5.64	5.45	6.94	5.97	0.0055	0.037	Kcnk6	potassium channel, subfamily K, member 6 (Kcnk6), mRNA; potassium channel, two pore domain subfamily K, member 6 [Source:RGD Symbol;Acc:621450]; ENCODES a protein that exhibits potassium channel activity AND INVOLVED IN potassium ion transmembrane transport (inferred) AND FOUND IN integral component of membrane (inferred) AND INTERACTS WITH 17beta-estradiol (ortholog) AND diarsenic trioxide (orth…	Coding	-1.14	0.3045	2.45	0.006	1.25	0.4579
TC0100005098.rn.2	4.49	4.34	5.3	4.57	0.0411	0.1632	Kcnk6	potassium channel, two pore domain subfamily K, member 6	Coding	-1.1	0.9963	1.76	0.012	1.06	0.6199
TC0100002934.rn.2	7.74	7.55	5.45	6.77	1.89e-06	0.0001	Kcnq1	potassium channel, voltage-gated KQT-like subfamily Q, member 1	Coding	-1.14	0.7678	-4.89	1.1e-06	-1.96	0.0035
TC1100000282.rn.2	3.18	3.26	2.6	3.3	0.0606	0.2137	LOC102548448; Kcne1	uncharacterized LOC102548448; Chalmel, et. al. AceView Annotation Kcne1.bSep08 Testis-expressed Unannotated Transcripts (TUTs)	NonCoding	1.06	0.9703	-1.5	0.0285	1.09	0.7371
TC1700002028.rn.2	16.32	17.07	14.03	15.84	8.15e-05	0.0015	Ryr2	ryanodine receptor 2, cardiac	Coding	1.69	0.0966	-4.89	0.0002	-1.39	0.4342
TC0800003548.rn.2	10.86	10.33	9.15	9.85	8.2e-05	0.0015	Scn5a	sodium channel, voltage-gated, type V, alpha subunit	Coding	-1.45	0.2779	-3.28	1.27e-05	-2.02	0.0141
TC0600001773.rn.2	13	13.49	12.03	12.49	0.0172	0.088	Slc8a1	solute carrier family 8 (sodium/calcium exchanger), member 1	Coding	1.4	0.3881	-1.97	0.0235	-1.43	0.1729
